# Supplementary material for: Proteomic differences between native and tissue‐engineered tendon and ligament
Source: Proteomics. 2016 May 11;16(10):1547–56. doi: 10.1002/pmic.201500459 (PMC5132062; doi:10.1002/pmic.201500459)
Supplement: Supplementary file 1 — Supplementary Information [file PMIC-16-1547-s001.zip]

Archive with 5 entries (5 files):
- pmic12319-sup-0001-text.docx
- pmic12319-sup-0002-text.docx
- pmic12319-sup-0003-text.xlsx
- pmic12319-sup-0004-text.xlsx
- pmic12319-sup-0005-text.xlsx
