# Supplementary material for: Proteomic differences between native and tissue‐engineered tendon and ligament
Source: Proteomics. 2016 May 11;16(10):1547–56. doi: 10.1002/pmic.201500459 (PMC5132062; doi:10.1002/pmic.201500459)
Supplement: Supplementary file 1 — Supplementary Information [file PMIC-16-1547-s001.zip › pmic12319-sup-0003-text.xlsx]

## Sheet: Legend
Supplementary Table 1.
Common matrisomal proteins between native tendon and ligament and 3D TE constructs

## Sheet: common proteins 
			NATIVE LIGAMENT			NATIVE TENDON			3D TE LIGAMENT CONSTRUCT			3D TE TENDON CONSTRUCT
ACCESSION	ECM collagen	ID	-10lgP	Coverage (%)	Unique peptides	-10lgP	Coverage (%)	Unique peptides	-10lgP	Coverage (%)	Unique peptides	-10lgP	Coverage (%)	Unique peptides
ENSCAFP00000039083	collagen type III, alpha 1	COL3A1	256.67	32	38	241.44	26	31	210.49	20	23	244.11	30	34
ENSCAFP00000042026	collagen type V, alpha 1	COL5A1	135.84	6	5	91.34	5	3	130.67	7	4	119.6	6	3
ENSCAFP00000041957	collagen type vI, alpha 2	COL6A2	321.18	42	51	338.51	45	49	270.87	39	31	294.05	41	37
ENSCAFP00000025056	collagen, type I, alpha 1	COL1A1	321.49	51	55	334.06	55	65	304.53	51	53	309.1	54	51
ENSCAFP00000029400	collagen, type I, alpha 2	COL1A2	325.41	48	54	319.65	55	58	293.12	48	51	307.36	48	49
ENSCAFP00000021860	collagen, type V, alpha 2	COL5A2	162.04	11	12	151.7	10	10	133.83	9	9	136.65	8	8
ENSCAFP00000017530	collagen, type VI, alpha 1	COL6A1	369.07	63	87	338.04	63	87	306.11	51	42	313.01	53	48
ENSCAFP00000018008	collagen, type VI, alpha 3	COL6A3	484.77	62	4	432.91	60	4	416.02	59	3	442.14	62	4
ENSCAFP00000003954	collagen, type XII, alpha 1	COL12A1	283.49	26	58	343.1	47	118	345.87	46	107	346.54	50	119
	ECM proteoglycans
ENSCAFP00000033127	asporin	ASPN	166.88	37	11	226.87	58	29	116.63	21	4	147.49	33	9
ENSCAFP00000028297	biglycan	BGN	278.94	66	30	275.16	62	29	199.46	47	13	202.65	51	15
ENSCAFP00000009230	decorin	DCN	288.39	70	47	291.86	70	44	213.12	57	20	191.48	52	18
ENSCAFP00000036114	heparan sulfate proteoglycan 2	HSPG2	319.75	21	5	201.57	10	32	145.96	4	11	162.94	4	11
ENSCAFP00000009219	lumican	LUM	241.76	47	27	246.12	47	28	149.55	38	10	162.11	38	10
ENSCAFP00000003355	osteoglycin	OGN	279.18	49	40	258.26	47	38	148.08	19	7	118.22	14	5
ENSCAFP00000013916	proline/arginine-rich end leucine-rich repeat protein	PRELP	270.68	63	38	260.08	62	37	183.76	36	10	116.48	21	5
	ECM glycoproteins
ENSCAFP00000022484	dermatopontin	DPT	180.71	52	9	197.28	53	12	116.37	34	5	133.21	34	5
ENSCAFP00000006943	elastin microfibril interfacer 1	EMILIN1	104.3	6	5	74.67	4	3	135.74	12	9	178.18	20	16
ENSCAFP00000021725	fibrillin 1	FBN1	297.78	23	54	238.34	14	31	214.25	14	32	328.55	32	67
ENSCAFP00000012402	fibrinogen alpha chain	FGA	127.58	10	9	105.76	7	6	121.8	5	7	124.1	5	6
ENSCAFP00000012386	fibrinogen beta chain	FGB	89.87	7	3	61.92	11	3	164.95	27	22	173.65	27	27
ENSCAFP00000012417	fibrinogen gamma chain	FGG	106.18	14	5	74.3	8	3	162.5	26	19	169.76	24	22
ENSCAFP00000001150	fibulin 1	FBLN1	279.09	50	25	203.65	34	14	75.28	4	3	102.97	7	4
ENSCAFP00000023324	microfibrillar-associated protein 2	MFAP2	58.5	10	2	58.7	10	2	53.72	10	2	71.05	10	2
ENSCAFP00000017002	milk fat globule-EGF factor 8 protein	MFGE8	262.37	57	35	216.91	51	25	171.47	33	12	138.71	18	6
ENSCAFP00000036170	tenascin C	TNC	347.37	36	65	370.1	43	78	184.92	12	24	273.45	22	42
ENSCAFP00000012843	thrombospondin 1	THBS1	297.45	40	42	300.67	46	48	93.69	3	3	58.57	1	2
ENSCAFP00000039891	transforming growth factor, beta-induced	TGFBI	270.71	66	44	292.06	73	52	102.86	9	4	178.18	24	12
ENSCAFP00000027547	vitronectin	VTN	144.05	24	9	143.61	23	8	96.33	8	4	94.32	8	5
	ECM affliated proteins
ENSCAFP00000002591	annexin A1	ANXA1	194.96	61	18	184.9	63	20	210.69	71	22	232.16	71	22
ENSCAFP00000024537	annexin A2	ANXA2	203.36	49	11	238.92	68	27	260.3	80	34	272.94	82	34
ENSCAFP00000004907	annexin A4	ANXA4	135.6	36	11	98.64	24	6	101.53	22	4	107.62	22	5
ENSCAFP00000006170	annexin A5	ANXA5	181.99	64	20	156.75	50	13	219.9	59	15	225.19	70	22
ENSCAFP00000041023	lectin, galactoside-binding, soluble, 1	LGALS1	46.9	9	2	105.25	24	5	173.45	60	12	185.34	60	13
ENSCAFP00000022105	lectin, galactoside-binding, soluble, 3	LGALS3	79.85	13	4	121.2	31	9	177.76	43	18	191.33	47	19
	Secreted factors
ENSCAFP00000038290	S100 calcium binding protein A10	S100A10	59.57	28	2	125.4	63	6	145.45	66	8	154.99	63	7
ENSCAFP00000019025	S100 calcium binding protein A11	S100A11	84.59	28	2	64.68	28	2	126.57	85	6	120.67	52	7
ENSCAFP00000025862	S100 calcium binding protein A4	S100A4	110.1	46	6	108.09	46	6	117.92	46	7	116.2	46	8
ENSCAFP00000025867	S100 calcium binding protein A6	S100A6	62.43	24	2	49.14	17	2	70.84	24	3	63.73	24	2
