# Supplementary material for: Proteomic differences between native and tissue‐engineered tendon and ligament
Source: Proteomics. 2016 May 11;16(10):1547–56. doi: 10.1002/pmic.201500459 (PMC5132062; doi:10.1002/pmic.201500459)
Supplement: Supplementary file 1 — Supplementary Information [file PMIC-16-1547-s001.zip › pmic12319-sup-0004-text.xlsx]

## Sheet: Legend
Supplementary Table 2.
Differential expressed proteins between native tendon and 3D TE tendon construct

## Sheet: Sheet1
											Native LDET raw abundance					3D LDET raw abundance
Accession	Symbol	Entrez Gene Name		Peptide count	Peptides used for quantitation	Confidence score	Anova (p)	qvalues	Max fold change	Highest mean condition	Native_LDET_A	Native_LDET_B	Native_LDET_C	Native_LDET_D	Native_LDET_E	3D_LDET_A	3D_LDET_B	3D_LDET_C	3D_LDET_D	3D_LDET_E	Log2 ratio native tendon/3D tendon
ENSCAFP00000012386	FGB	fibrinogen beta chain		9	8	436.2	2.88281e-05	8.00781e-05	757.234	3D_LDET	116200	114719	79418.5	112852	123091	5.90919e+06	1.8201e+07	1.65541e+08	1.24669e+08	8.47112e+07	-9.51265
ENSCAFP00000011638	TMSB10	thymosin beta-10		2	2	83.08	5.52897e-05	0.000119045	665.897	3D_LDET	0	0.575828	0	125.976	0	8322.4	5968.24	17502.6	19166.4	48480	-9.61795
ENSCAFP00000036232	FGA	fibrinogen alpha chain		12	11	525.02	3.69763e-05	9.3888e-05	527.04	3D_LDET	137935	151801	157624	216426	252125	7.57673e+06	2.12526e+07	1.89007e+08	1.56757e+08	7.50887e+07	-8.93948
ENSCAFP00000012417	FGG	fibrinogen gamma chain		19	19	988.08	4.49942e-05	0.000105455	306.192	3D_LDET	202572	236542	310151	377700	382587	9.17782e+06	2.16353e+07	1.71202e+08	1.51356e+08	8.61505e+07	-8.18567
ENSCAFP00000021570	COMP	cartilage oligomeric matrix protein		41	41	3329.01	6.1324e-08	3.68173e-06	136.595	Native_LDET_	6.23781e+07	8.95523e+07	9.60258e+07	5.18488e+07	1.42755e+08	827764	257001	732890	800837	708600	7.05547
ENSCAFP00000003355	OGN	osteoglycin		15	14	980.44	3.45304e-07	8.17826e-06	102.438	Native_LDET_	7.03707e+07	3.21506e+07	6.68504e+07	3.25612e+07	7.74615e+07	1.23272e+06	638169	217427	605278	303858	6.54242
ENSCAFP00000042866	VDAC3	voltage-dependent anion channel 3		3	2	165.37	2.14737e-05	6.75746e-05	97.9562	3D_LDET	636.118	171.722	158.818	680.47	1938.98	174686	60957	38132.8	14683.3	70170.2	-6.64393
ENSCAFP00000003434	RPS5	ribosomal protein S5		3	3	140.22	1.19198e-05	4.60761e-05	88.2566	3D_LDET	1338.64	228.58	838.383	2146	348.25	205533	87827.7	43342.9	52100.8	140687	-6.75572
ENSCAFP00000009784	ARL6IP5	ADP-ribosylation-like factor 6 interacting protein 5		2	2	162.58	2.72621e-06	1.94729e-05	68.3569	3D_LDET	6268.89	2124.3	5434.24	1151.34	2859.77	512075	228251	197262	116606	363385	-6.31229
ENSCAFP00000000096	CD63	CD63 molecule		3	3	175.28	1.71689e-05	5.85302e-05	66.897	3D_LDET	1321.15	1319.91	7479.64	5520.85	3526.42	757051	261144	146276	80102	274073	-6.30794
ENSCAFP00000028858	UAP1L1	UDP-N-acteylglucosamine pyrophosphorylase 1-like 1		4	4	279.94	1.7696e-05	5.89867e-05	59.1158	3D_LDET	5176.79	576.93	1477.64	1464.52	2335.09	280345	160795	30012.3	86679.9	203898	-6.10965
ENSCAFP00000028278	CPT2	carnitine palmitoyltransferase 2		3	3	140.46	0.000268296	0.000385728	55.24	3D_LDET	1232.73	104.181	1235.33	648.909	1113.79	166424	55192	12458.7	9526.76	39521.8	-6.02928
ENSCAFP00000013913	FMOD	fibromodulin		15	13	884.29	2.67631e-06	1.94248e-05	52.5125	Native_LDET_	3.39993e+07	6.30511e+07	2.68705e+07	1.75901e+07	3.60102e+07	565075	374387	1.03935e+06	960214	574314	5.659
ENSCAFP00000011755	CTSB	cathepsin B		2	2	166.58	2.04945e-06	1.88214e-05	51.6636	3D_LDET	5332.93	3432.74	5080.34	4805.48	1858.6	158304	197519	248351	190748	399219	-5.8635
ENSCAFP00000004469	PTGR1	prostaglandin reductase 1		2	2	82.35	5.12539e-06	2.99183e-05	50.264	3D_LDET	498.568	524.368	252.997	717.334	621.596	58837.3	31112.5	15430.6	7186.22	40421.3	-5.87054
ENSCAFP00000006175	RPN1	ribophorin I		9	8	500.41	2.57834e-06	1.94248e-05	50.0523	3D_LDET	6379.87	9531.85	3244.79	4712.69	5840.4	724573	362947	121954	144929	434822	-5.91226
ENSCAFP00000038725	LOX	lysyl oxidase		6	6	448.77	2.15473e-06	1.90123e-05	48.9951	Native_LDET_	687176	713700	962719	846267	1.81907e+06	37682.7	6273.09	21605.4	26718.5	11757.1	5.59509
ENSCAFP00000009230	DCN	decorin		25	22	1548.89	5.78595e-07	1.13203e-05	45.4667	Native_LDET_	1.22921e+08	1.40503e+08	1.4737e+08	1.13696e+08	1.4937e+08	6.76063e+06	2.92533e+06	1.20127e+06	4.02886e+06	1.82383e+06	5.33109
ENSCAFP00000005502	STOM	stomatin		2	1	88.5	0.0039589	0.00435575	45.0871	3D_LDET	461.208	0	0	0	2860.13	51754.8	24219.7	16839.6	8868.41	24834.3	-5.25142
ENSCAFP00000021512	P4HA1	prolyl 4-hydroxylase, alpha polypeptide I		3	3	178.69	1.63362e-06	1.7096e-05	43.6583	3D_LDET	4463.73	840.181	2721.53	3165.95	4853.17	213357	89491.9	168815	107464	144859	-5.49581
ENSCAFP00000011095	TMED2	transmembrane emp24 domain trafficking protein 2		2	2	149.21	2.67539e-06	1.94248e-05	40.3969	3D_LDET	1617.83	1137.31	1405.45	1257.63	1131.59	169244	49168.5	23002.7	29580.2	48748.2	-5.60932
ENSCAFP00000013916	PRELP	proline/arginine-rich end leucine-rich repeat protein		21	20	1382.53	6.5453e-08	3.68173e-06	37.3461	Native_LDET_	3.24613e+07	3.72982e+07	3.16403e+07	2.66593e+07	4.13328e+07	2.02282e+06	776079	458487	1.00937e+06	861860	5.04565
ENSCAFP00000000498	CANX	calnexin		3	3	192.53	3.71496e-07	8.35866e-06	37.0735	3D_LDET	2936.87	5023.85	5942.94	4045.87	7477.29	487947	132629	128182	118837	192908	-5.38225
ENSCAFP00000009210	KERA	keratocan		7	7	414.84	4.07414e-05	9.85679e-05	36.4827	Native_LDET_	1.65837e+06	3.39326e+06	611755	422704	2.74095e+06	105460	41754.9	29923.5	37564.6	58019.4	5.01643
ENSCAFP00000029180	BSG	basigin		3	3	200.22	3.99919e-05	9.72776e-05	35.3363	3D_LDET	7425.9	1548.63	8022.59	1501.45	2183.36	435024	114861	67266	106949	166201	-5.42785
ENSCAFP00000021988	MYOC	myocilin, trabecular meshwork inducible glucocorticoid response		23	23	1667.25	1.39275e-06	1.52863e-05	35.2129	Native_LDET_	6.17862e+06	9.14477e+06	1.56828e+07	1.7089e+07	8.31555e+06	721288	263840	225699	249711	418736	4.90772
ENSCAFP00000043192	HK1	hexokinase 1		2	2	85.73	0.000690246	0.000853326	35.1982	3D_LDET	513.363	816.115	815.287	276.769	310.248	78663.6	21202.2	4271.05	2922.89	17959	-5.51616
ENSCAFP00000021282	PTTG1IP	pituitary tumor-transforming 1 interacting protein		2	2	111.28	0.000124363	0.000216889	31.6183	3D_LDET	11937.1	2605.14	9267.51	15471.1	2763.69	570157	223750	329240	76887.4	362772	-5.21608
ENSCAFP00000021235	HBB	hemoglobin, beta		10	10	618.72	3.86905e-05	9.60393e-05	30.9878	Native_LDET_	3.98851e+06	6.53316e+06	843964	4.13493e+06	3.46934e+06	302073	108228	66232.5	105300	147146	4.70169
ENSCAFP00000039944	LRP1	low density lipoprotein receptor-related protein 1		3	3	171.35	8.67945e-06	3.90575e-05	30.6645	3D_LDET	6084.3	14598.5	18858.7	6190.07	11702.6	273502	190359	580673	284340	525172	-5.01262
ENSCAFP00000042401	CILP2	cartilage intermediate layer protein 2		28	27	1843.1	1.20042e-08	2.70094e-06	29.3868	Native_LDET_	8.20284e+06	8.87537e+06	9.5468e+06	6.37347e+06	1.47158e+07	505770	199564	293378	330584	397034	4.78864
ENSCAFP00000013230	THBS4	thrombospondin 4		21	21	1630.51	9.62223e-06	4.13066e-05	29.3587	Native_LDET_	3.16217e+06	7.25471e+06	9.15812e+06	1.03864e+07	3.89812e+06	311391	143098	224656	345829	268564	4.71017
ENSCAFP00000027329	LAMP2	lysosomal-associated membrane protein 2		5	5	241.38	2.83331e-07	7.8684e-06	28.9198	3D_LDET	7228.21	6240.58	6414.63	8257.42	7059.02	417085	187711	159399	98639.7	311922	-5.06065
ENSCAFP00000007848	PPP1CB	protein phosphatase 1, catalytic subunit, beta isozyme		2	2	145.22	0.000135326	0.000228408	28.6805	3D_LDET	6690.01	2873.06	1559.33	2838.87	12464.1	468534	126266	37858.2	49021.9	146157	-4.96935
ENSCAFP00000015406	CTTN	cortactin		4	4	124.45	2.81537e-05	7.9554e-05	28.3172	3D_LDET	6767.17	3860.32	3581.63	5068.57	7282.84	62261.3	61209.6	231728	214148	169082	-4.7971
ENSCAFP00000042411	HBA	Hemoglobin subunit alpha		5	5	264.72	9.89544e-05	0.000181753	27.8744	Native_LDET_	1.08198e+06	1.81863e+06	182078	973892	742102	42434.8	25348	47600.7	31464	44593.2	4.64767
ENSCAFP00000006773	TPT1	tumor protein, translationally-controlled 1		3	3	143.29	3.02304e-07	7.8684e-06	27.4793	3D_LDET	13103.8	6668.45	6091.93	5596.16	12934.2	220349	156499	232614	268605	403726	-4.85164
ENSCAFP00000029393	SARS	seryl-tRNA synthetase		2	2	80.16	5.69953e-06	3.06441e-05	27.0646	3D_LDET	1704	1385.98	504.626	852.2	987.1	77514.6	22307.6	16135.8	20290.2	39811.2	-5.01793
ENSCAFP00000024635	CRABP2	cellular retinoic acid binding protein 2		2	2	111.4	2.95271e-05	8.0652e-05	26.811	3D_LDET	4244.06	1106.57	1128.54	2818.88	951.481	99700.7	56556.5	19690.6	57360	97114.2	-5.01068
ENSCAFP00000028067	ACAA2	acetyl-Coenzyme A acyltransferase 2		2	2	116.16	5.75589e-05	0.000122756	26.7767	3D_LDET	4059.98	1722.26	1325.72	5997.55	883.268	197049	74598.9	58811.2	48696.1	73320.6	-5.0155
ENSCAFP00000002914	HSP90AB1	heat shock protein 90kDa alpha (cytosolic), class B member 1		12	11	708.52	8.56556e-06	3.90575e-05	26.2284	3D_LDET	126065	107027	66824.5	73082.2	69150.7	1.60828e+06	1.1735e+06	3.31874e+06	3.16476e+06	3.08368e+06	-4.80371
ENSCAFP00000021319	PHB2	prohibitin 2		2	2	130.45	0.000101693	0.00018527	25.3482	3D_LDET	2339.35	864.065	1052.21	3961.67	1610.09	158667	50980.4	17647.5	16845.4	60547.4	-4.95438
ENSCAFP00000037737	AP2A1	adaptor-related protein complex 2, alpha 1 subunit		2	2	119.16	0.0260283	0.0264994	25.3305	3D_LDET	1247.42	2290.49	0	1581.6	1510.56	90623.8	24903.5	12326.7	16921.7	59939.1	-4.94845
ENSCAFP00000008777	P4HB	prolyl 4-hydroxylase, beta polypeptide		21	21	1050.3	8.13095e-09	2.70094e-06	25.0725	3D_LDET	73358.8	46497.1	56316	59529.7	57225.2	2.17282e+06	1.60429e+06	951804	1.44668e+06	2.07896e+06	-4.81658
ENSCAFP00000002495	SND1	staphylococcal nuclease and tudor domain containing 1		5	5	278.31	1.55155e-05	5.51121e-05	24.6799	3D_LDET	3161.15	3269.58	3991.17	5853.16	2536.65	272888	76875.7	39804.5	48991.7	133713	-4.927
ENSCAFP00000000282	SHMT2	serine hydroxymethyltransferase 2 (mitochondrial)		3	3	191.6	4.23629e-05	0.000100864	24.4912	3D_LDET	6235.62	5249.63	9788.09	4398.24	2789.54	470434	127118	71676.1	80717.4	112796	-4.92186
ENSCAFP00000012171	CPNE1	copine I		2	2	103.16	3.62355e-05	9.26477e-05	24.4627	3D_LDET	1720.46	1287.17	1000.71	2297.5	3842.67	123552	57578.6	11972.4	21887.2	61668.9	-4.76877
ENSCAFP00000033141	PDIA6	protein disulfide isomerase family A, member 6		7	7	442.21	1.17958e-06	1.50892e-05	24.3943	3D_LDET	29416.2	27990.2	14801.9	19941.3	16617.7	1.03513e+06	449432	345741	392133	928512	-4.85647
ENSCAFP00000012804	CCT8	chaperonin containing TCP1, subunit 8 (theta)		2	1	94.87	8.01272e-05	0.000154091	24.1951	3D_LDET	3092.67	2170.16	1119.22	547.802	2154.6	113183	34858.6	27912.3	12865.7	70865.8	-4.83722
ENSCAFP00000004593	CCT4	chaperonin containing TCP1, subunit 4 (delta)		4	4	254.48	0.000168125	0.000268284	22.2751	3D_LDET	8247.59	5182.21	18864.9	3861.87	25406.6	740427	242406	66954.3	103046	365801	-4.62456
ENSCAFP00000022105	LGALS3	lectin, galactoside-binding, soluble, 3		14	14	979.67	1.90465e-07	7.79174e-06	22.0195	3D_LDET	295851	134600	155016	170667	266416	8.70237e+06	3.07232e+06	3.81239e+06	3.28446e+06	6.03017e+06	-4.606
ENSCAFP00000034278	Rrbp1	ribosome binding protein 1		6	6	285.5	9.89112e-07	1.47788e-05	21.8083	3D_LDET	5400.68	5000.54	2987.38	4243.89	4730.6	185428	63747.7	49044.9	94908.5	174213	-4.66503
ENSCAFP00000008031	SERPINH1	serpin peptidase inhibitor, clade H (heat shock protein 47), member 1, (collagen binding protein 1)		12	12	657.87	2.05198e-08	3.07796e-06	21.7374	3D_LDET	53895	60368	47566.1	66338.3	82601.2	2.54872e+06	1.00707e+06	938141	1.48094e+06	1.45813e+06	-4.58003
ENSCAFP00000027792	TUBB6	tubulin, beta 6 class V		3	3	248.2	2.66046e-06	1.94248e-05	21.5839	3D_LDET	30134.7	27664.5	18469.9	22643.5	32326.8	1.39485e+06	521156	239184	319228	846648	-4.66137
ENSCAFP00000041023	LGALS1	lectin, galactoside-binding, soluble, 1		8	8	616.05	4.79203e-07	9.80189e-06	21.3943	3D_LDET	338369	278753	189133	190597	247725	1.06952e+07	4.18346e+06	3.72924e+06	3.68856e+06	8.62756e+06	-4.635
ENSCAFP00000016804	PTGIS	prostaglandin I2 (prostacyclin) synthase		2	2	149.32	0.000877872	0.00105909	20.8633	3D_LDET	7560.82	1928.49	2120.87	15294	6446.29	444737	88384.4	61285	24375.5	232982	-4.67468
ENSCAFP00000034400	CCT3	chaperonin containing TCP1, subunit 3 (gamma)		4	4	257.9	3.08744e-05	8.31946e-05	20.7635	3D_LDET	9183	9152.84	5084.86	7825.56	5812	468320	135904	60906.2	71192.8	215537	-4.68288
ENSCAFP00000002754	CKAP4	cytoskeleton-associated protein 4		15	15	882.38	4.42236e-07	9.47649e-06	20.506	3D_LDET	77631.1	44374.1	43139.2	70742.6	65143.3	2.82806e+06	1.05246e+06	730310	956390	1.53014e+06	-4.5593
ENSCAFP00000009219	LUM	lumican		17	17	1161.22	9.7744e-08	4.8872e-06	20.2617	Native_LDET_	5.56174e+07	4.54289e+07	5.75735e+07	6.60216e+07	6.68999e+07	5.21369e+06	2.55527e+06	2.19769e+06	3.56897e+06	2.14413e+06	4.21673
ENSCAFP00000006646	SUCLA2	succinate-CoA ligase, ADP-forming, beta subunit		2	2	80.13	7.85267e-05	0.000152315	20.2087	3D_LDET	999.15	1036.83	618.455	956.3	1110.78	60442.7	22090.2	5414.64	6996.28	19752.8	-4.60243
ENSCAFP00000027160	SLC25A5	solute carrier family 25 (mitochondrial carrier; adenine nucleotide translocator), member 5		2	2	115.66	1.19798e-05	4.60761e-05	20.1179	3D_LDET	10277.3	6516.58	5476.42	9288	5002.31	393100	178253	72780.3	84449.9	156594	-4.59761
ENSCAFP00000034020	RNH1	ribonuclease/angiogenin inhibitor 1		2	2	79.16	0.000404875	0.000545491	20.0724	3D_LDET	5241.69	5846.29	812.048	621.927	1106.91	125212	68733.2	30590.3	20672.7	99957.7	-4.66255
ENSCAFP00000020459	CAPN2	calpain 2, (m/II) large subunit		2	2	129.18	1.09552e-06	1.50892e-05	19.6747	3D_LDET	12562.8	6215.98	6874.82	12963.8	7413.09	254517	140057	137346	154767	353828	-4.49856
ENSCAFP00000012843	THBS1	thrombospondin 1		23	23	1578.73	9.87436e-06	4.15277e-05	19.1213	Native_LDET_	2.64781e+06	2.97364e+06	6.80323e+06	1.31986e+06	6.24875e+06	306535	131684	193517	206645	262786	4.18241
ENSCAFP00000017329	CRP	C-reactive protein, pentraxin-related		2	2	96.3	0.00115597	0.00135465	18.9726	Native_LDET_	13389.7	22125.1	7502.58	81919.6	15120.5	5866.31	420.102	665.606	1319.37	981.297	3.92
ENSCAFP00000007416	ACTR3	ARP3 actin-related protein 3 homolog		3	3	160.37	1.5092e-05	5.51121e-05	18.4204	3D_LDET	12596.5	4796.72	6423.02	9321.4	6327.86	355688	129167	59681.6	90200	239938	-4.47008
ENSCAFP00000038067	MYOF	myoferlin		3	3	185.14	1.0095e-05	4.16766e-05	18.293	3D_LDET	3692.46	5778.42	4701.85	1542.1	9057.19	199095	70341.6	52913.6	59711.7	114526	-4.32527
ENSCAFP00000028380	SERPINF1	serpin peptidase inhibitor, clade F (alpha-2 antiplasmin, pigment epithelium derived factor), member 1		3	3	187.5	6.10566e-06	3.13539e-05	18.2359	Native_LDET_	46090.8	148053	50999.9	58466.8	58476.6	4670.49	3606.83	3785.41	4456.16	6019.79	4.00586
ENSCAFP00000005065	PDIA4	protein disulfide isomerase family A, member 4		8	8	490.77	6.43064e-08	3.68173e-06	17.6753	3D_LDET	38010.6	32309.8	36495.5	31390	45670.5	1.19043e+06	415124	660222	556543	725573	-4.27015
ENSCAFP00000041761	THY1	Thy-1 cell surface antigen		4	4	283.21	5.6447e-06	3.06441e-05	17.4576	3D_LDET	50852.8	59345.3	69310.8	104235	70339.9	3.34841e+06	757782	1.02108e+06	774476	1.26434e+06	-4.33902
ENSCAFP00000017850	CAMK2D	calcium/calmodulin-dependent protein kinase II delta		3	3	150.57	0.000162731	0.000261532	17.4457	3D_LDET	2691.85	8176.79	7793.72	2350.58	2931.23	265728	72928.3	37549.2	36968.4	113204	-4.45835
ENSCAFP00000042580	RPS20	ribosomal protein S20		2	1	96.2	1.99235e-05	6.40398e-05	17.3494	3D_LDET	4933.7	4408.16	2377.81	4640.16	2741.09	167563	55502.4	30161.4	40609	111671	-4.40801
ENSCAFP00000007239	PAFAH1B3	platelet-activating factor acetylhydrolase 1b, catalytic subunit 3 (29kDa)		3	3	170.45	1.92409e-05	6.22906e-05	17.302	3D_LDET	7689.14	5439.23	4991.6	5267.54	6155.38	273340	105843	40024	44350	147826	-4.3712
ENSCAFP00000021252	PSAP	prosaposin		5	5	313.23	3.07648e-07	7.8684e-06	17.2055	3D_LDET	43040.1	42919.3	36656.7	71836.4	54356	889368	615239	701542	955811	1.55099e+06	-4.24352
ENSCAFP00000027360	SERBP1	SERPINE1 mRNA binding protein 1		2	2	117.37	9.60651e-06	4.13066e-05	17.1666	3D_LDET	7978.12	6925.21	6018.93	6510.26	3058.18	103305	100458	74289.3	109271	225313	-4.32859
ENSCAFP00000003864	RPS9	ribosomal protein S9		9	9	427.54	6.76164e-06	3.34367e-05	17.0021	3D_LDET	26242.7	17810.2	12935.6	18849	20289.1	785464	301797	137598	192894	518551	-4.33223
ENSCAFP00000023285	EEF1G	eukaryotic translation elongation factor 1 gamma		5	5	285.17	2.66521e-07	7.8684e-06	16.9568	3D_LDET	10855.9	10202	13682.8	8711.73	10177.9	378302	164237	110537	156669	240842	-4.292
ENSCAFP00000009139	POSTN	periostin, osteoblast specific factor		12	12	675.88	0.00236067	0.00266241	16.8134	3D_LDET	36928.2	45915.6	22945.6	21939.9	27099.1	1.71458e+06	565878	42606.4	468095	415836	-4.37248
ENSCAFP00000016251	SLC25A6	solute carrier family 25 (mitochondrial carrier; adenine nucleotide translocator), member 6		7	7	362.11	2.92575e-05	8.0652e-05	16.738	3D_LDET	18196.6	11960.6	16502.5	21096.1	13155.1	794506	306324	104620	142543	286516	-4.33638
ENSCAFP00000031948	SERPINA1	serpin peptidase inhibitor, clade A (alpha-1 antiproteinase, antitrypsin), member 1		3	3	196.27	2.73024e-05	7.8757e-05	16.5929	Native_LDET_	379338	308978	351332	507463	495483	52122.6	21391.7	7467.64	8805.04	56996.9	3.79864
ENSCAFP00000004056	GPNMB	glycoprotein (transmembrane) nmb		3	3	161.55	2.77129e-05	7.94319e-05	16.4573	3D_LDET	26752.5	17982.5	15010.5	19539.8	7492.66	472020	292614	262655	152736	517398	-4.28987
ENSCAFP00000005417	RPL13A	ribosomal protein L13a		9	7	356.02	9.59087e-07	1.47788e-05	16.2961	3D_LDET	11505.8	8168.14	7366.01	11577.1	9193.01	338808	143001	89327.9	108384	230175	-4.25
ENSCAFP00000017766	EIF3A	eukaryotic translation initiation factor 3, subunit A		2	2	125.74	0.000236843	0.000348299	16.1226	3D_LDET	2680.58	4580.82	762.567	2336.63	1010.37	107293	20971.7	23413.8	22852.6	57662.6	-4.3519
ENSCAFP00000027547	VTN	vitronectin		5	5	338.14	0.00230172	0.00260245	15.6539	Native_LDET_	151264	44250.7	446025	890657	226267	39375.5	20225	27463.2	11850.4	26969.3	3.80416
ENSCAFP00000043117	TNXB	tenascin XB		69	68	5162.8	1.27382e-05	4.81695e-05	15.6189	Native_LDET_	2.14962e+07	1.47349e+07	8.13841e+06	5.49183e+06	1.31377e+07	1.66822e+06	639459	548283	648390	1.14664e+06	3.75972
ENSCAFP00000016373	FABP3	fatty acid binding protein 3, muscle and heart		4	3	240.61	9.72002e-06	4.13066e-05	15.591	3D_LDET	3961.37	5772.97	4219	4029.66	18803.8	73140.1	111761	80565.4	77288.8	219457	-3.93386
ENSCAFP00000010192	PCBP2	poly(rC) binding protein 2		2	2	113.55	0.000391242	0.000535133	15.5289	3D_LDET	8453.09	4447.12	4749.3	2177.6	2482.16	204367	83388.8	22122.1	24468.8	99749.7	-4.2823
ENSCAFP00000034211	RAB7A	RAB7A, member RAS oncogene family		5	5	322.69	5.47728e-05	0.000119045	15.3656	3D_LDET	16098.3	18346.3	13132.5	8851.4	14168.3	663963	215733	94678.8	87665.2	251328	-4.21753
ENSCAFP00000028297	BGN	biglycan		15	14	992.29	8.90827e-05	0.000168434	15.3187	Native_LDET_	1.33642e+07	2.06237e+07	1.54937e+07	1.72287e+07	2.45054e+07	3.54136e+06	1.08732e+06	292255	1.4633e+06	424265	3.74387
ENSCAFP00000024890	PHB	prohibitin		5	5	247.54	0.000210393	0.000318777	15.2846	3D_LDET	13370.8	7339.65	13416.3	11127	15850.9	622533	193065	64640.1	52694.9	171854	-4.17634
ENSCAFP00000038830	AHNAK2	Protein AHNAK2		5	5	232.76	1.8242e-05	5.99191e-05	15.1977	3D_LDET	34441.4	12604.2	12227.4	8425.36	12275.9	380580	178228	240016	143635	455820	-4.12798
ENSCAFP00000025174	CALR	calreticulin		10	9	503.25	6.70513e-07	1.17508e-05	15.1977	3D_LDET	81063.9	92061.4	46853.1	64490.7	65283.2	1.96247e+06	1.01409e+06	718553	836011	1.63617e+06	-4.14023
ENSCAFP00000022289	RPL18A	ribosomal protein L18a		6	6	376.85	1.86366e-05	6.07715e-05	15.0964	3D_LDET	24540.2	12951.9	13475.8	16779.5	10529	631136	210820	121049	148924	319451	-4.19268
ENSCAFP00000002440	RPL8	ribosomal protein L8		3	3	126.8	2.6763e-07	7.8684e-06	14.8502	3D_LDET	5893.86	3341.62	5761.07	5424.03	5881.03	148832	53815.1	58921	63289.1	115407	-4.06515
ENSCAFP00000029992	HP	haptoglobin		10	10	615.11	7.11932e-05	0.000141756	14.8441	Native_LDET_	1.24594e+06	1.36126e+06	566678	3.04443e+06	1.79134e+06	253425	129890	54859.1	50435.4	139397	3.67289
ENSCAFP00000024703	PGD	phosphogluconate dehydrogenase		3	3	211.52	4.81006e-05	0.000109874	14.8171	3D_LDET	10644.9	10175.6	23752.8	18246.9	6537.82	380001	281985	108321	119273	344584	-4.15333
ENSCAFP00000010145	HSPB6	heat shock protein, alpha-crystallin-related, B6		2	2	104.69	1.53267e-05	5.51121e-05	14.8148	3D_LDET	5235.81	6207.6	9597.89	8396.24	6443.34	204574	88388.3	40467.6	72813	229387	-4.1469
ENSCAFP00000026045	CLTC	clathrin, heavy chain		18	18	1125.81	1.22782e-06	1.50892e-05	14.8046	3D_LDET	56032.2	64436.9	67885.9	50687.3	89725.9	2.28296e+06	912658	490970	591593	1.28685e+06	-4.08125
ENSCAFP00000012918	ARF1	ADP-ribosylation factor 1		5	4	269.21	7.10781e-06	3.43926e-05	14.769	3D_LDET	25496.8	18024.2	14475.5	9785.89	14768.3	592834	185764	140628	188465	334464	-4.1268
ENSCAFP00000025359	TUFM	Tu translation elongation factor, mitochondrial		3	3	157.13	0.000445122	0.00059087	14.4524	3D_LDET	2738.4	2232.99	4292.28	1936.72	4796.74	144571	49641.5	9761.27	15477.4	51493.4	-4.08211
ENSCAFP00000014427	SFXN3	sideroflexin 3		4	4	216.72	0.000292926	0.000413219	14.2514	3D_LDET	7881.54	13176.1	3278.62	6212.14	5861.89	350007	109112	39813.2	40596.9	109256	-4.15532
ENSCAFP00000040965	ARF4	ADP-ribosylation factor 4		9	9	546.15	6.20111e-06	3.13539e-05	14.2363	3D_LDET	63832.1	49918.1	64701.1	49181.9	71035.6	2.34418e+06	813125	399159	483386	918394	-4.05321
ENSCAFP00000040555	SEPT9	septin 9		3	2	137.99	0.000107352	0.000194009	14.092	3D_LDET	4616.73	6385.83	4571.65	6851.27	5094.91	200089	74000.7	24002.6	33039.3	144179	-4.1103
ENSCAFP00000036985	RCN3	reticulocalbin 3, EF-hand calcium binding domain		2	2	140.64	3.78196e-05	9.4549e-05	14.0434	3D_LDET	9074.41	5215.06	4636.38	6907.4	2804.11	141610	48600.6	49249.8	118940	112614	-4.0398
ENSCAFP00000028798	RPS2	ribosomal protein S2		9	9	483.75	9.42233e-06	4.13066e-05	14.0247	3D_LDET	40949.8	32515.8	36340.1	39566.5	38053.6	1.42179e+06	460109	223352	317047	706096	-4.06103
ENSCAFP00000013703	SERPINB6	serpin peptidase inhibitor, clade B (ovalbumin), member 6		2	2	101.8	3.78002e-05	9.4549e-05	14.0129	3D_LDET	3598.94	4583.05	1491.68	2180.76	1878.05	59225.5	28123.5	18958.5	37279	88973.9	-4.08194
ENSCAFP00000025107	PPIB	peptidylprolyl isomerase B (cyclophilin B)		12	11	738.51	3.14736e-07	7.8684e-06	13.9157	3D_LDET	152291	102321	102174	137846	119956	2.96891e+06	1.44633e+06	1.20449e+06	1.27762e+06	2.91815e+06	-3.99737
ENSCAFP00000000133	LMAN1	lectin, mannose-binding, 1		3	3	124.27	6.03222e-05	0.000126846	13.8171	3D_LDET	1806.09	1912.47	2673.76	4799.68	1674.47	104347	37290.5	18250.2	25728.3	27862.3	-4.0524
ENSCAFP00000041868	EEF1B2	eukaryotic translation elongation factor 1 beta 2		4	4	174.42	1.1759e-05	4.60761e-05	13.7632	3D_LDET	19789.1	19718.7	6519.56	14425.2	12909.4	282293	137070	127898	254459	358466	-3.98318
ENSCAFP00000040194	RPL27A	ribosomal protein L27a		4	4	259.48	2.436e-05	7.35705e-05	13.6848	3D_LDET	37776.1	30644.1	16015.2	29988.5	25913.3	972452	340253	190193	200545	603602	-4.03908
ENSCAFP00000008630	RPL15	ribosomal protein L15		7	7	374.5	2.85815e-05	7.98862e-05	13.6815	3D_LDET	28338.1	24112.5	17737.7	22981	14233.4	753021	273459	143629	169642	456912	-4.06422
ENSCAFP00000026809	ETFA	electron-transfer-flavoprotein, alpha polypeptide		2	2	132.83	9.28797e-05	0.00017415	13.6716	3D_LDET	12023.3	11626.7	8390.42	7556.55	4518.58	318275	131498	51486.7	67437	181114	-4.08717
ENSCAFP00000018553	ARCN1	archain 1		3	2	166.99	0.000213654	0.000321552	13.5034	3D_LDET	2236.7	4522.33	907.527	5986.21	3324.26	121571	36265.9	18783.7	28519.9	72356.2	-4.03081
ENSCAFP00000006114	RUVBL1	RuvB-like AAA ATPase 1		2	2	138.43	5.13984e-05	0.000114501	13.4668	3D_LDET	4490.08	7826.13	2273.22	5238.87	4800.78	180019	58457.7	33337	34474	94835.7	-4.02561
ENSCAFP00000041778	PCBP1	poly(rC) binding protein 1		5	5	327.6	0.000148369	0.000241032	13.3886	3D_LDET	52107.8	35543.9	11852.5	25908.7	20669.4	1.05224e+06	406695	160369	206607	577985	-4.04052
ENSCAFP00000034772	LDHB	lactate dehydrogenase B		9	9	518.08	3.96239e-06	2.47649e-05	13.0819	3D_LDET	51315	49422.7	37025.4	25393.7	48486.8	1.19437e+06	411837	312325	391433	912636	-3.92852
ENSCAFP00000025504	NME2	Nucleoside diphosphate kinase		4	4	230.35	1.54285e-05	5.51121e-05	13.0473	3D_LDET	14362.8	25141	7686.69	15672.8	14855.6	163630	208571	144795	178860	463593	-3.89903
ENSCAFP00000001849	HSPA9	heat shock 70kDa protein 9		5	5	288.6	4.72896e-05	0.00010913	13.0294	3D_LDET	18329.1	11099.9	4963.7	12594.4	14122.5	413142	171464	80282.2	77958.2	186750	-3.92713
ENSCAFP00000000649	TUBB	tubulin, beta class I		15	14	1134.71	6.20486e-07	1.16341e-05	12.9377	3D_LDET	1.21444e+06	931783	751398	963643	890246	1.87345e+07	8.37686e+06	1.31319e+07	1.38227e+07	1.33997e+07	-3.8277
ENSCAFP00000018709	RPL35A	ribosomal protein L35a-like		5	5	231.84	4.29372e-06	2.61104e-05	12.9214	3D_LDET	14107.4	11154	8144.61	9274.09	9345.25	314998	122354	78129.8	88532.6	190652	-3.93306
ENSCAFP00000002455	MYH9	myosin, heavy chain 9, non-muscle		48	47	2799.25	2.53333e-06	1.94248e-05	12.9034	3D_LDET	194111	258006	242353	206181	264870	7.74261e+06	2.26823e+06	1.75801e+06	2.08689e+06	3.66448e+06	-3.90997
ENSCAFP00000023374	FKBP10	FK506 binding protein 10, 65 kDa		6	6	339.4	1.262e-06	1.50892e-05	12.8583	3D_LDET	17879	31131.5	15659.5	17760	27844.8	310502	273786	148778	335491	510228	-3.83964
ENSCAFP00000035922	RPSA	ribosomal protein SA		4	4	255.32	1.74633e-05	5.86453e-05	12.84	3D_LDET	60345.3	42408.8	20673.2	45335	33162	1.20305e+06	460615	312043	329094	780715	-3.93362
ENSCAFP00000033127	ASPN	asporin		17	17	962.07	9.70577e-05	0.000179736	12.8099	Native_LDET_	7.04232e+06	6.25223e+06	2.60461e+06	4.04523e+06	4.25214e+06	802086	348607	176365	635040	179023	3.49836
ENSCAFP00000022254	LAP3	leucine aminopeptidase 3		7	7	438.87	2.12142e-05	6.72281e-05	12.7441	3D_LDET	27770	16561.3	15727.3	34127.2	52299.9	751240	233213	199681	188340	695166	-3.81915
ENSCAFP00000040655	RAB1A	RAB1A, member RAS oncogene family		8	7	485.08	1.1864e-05	4.60761e-05	12.6789	3D_LDET	55671.1	59704	78970.1	55433.7	50266	2.00981e+06	832045	380156	485875	817341	-3.91474
ENSCAFP00000042811	CCT5	chaperonin containing TCP1, subunit 5 (epsilon)		4	4	187.06	5.72781e-05	0.000122739	12.6628	3D_LDET	2366.34	5265.28	3060.48	2115.79	5409.77	131671	35557.4	18288.2	24958.4	59485	-3.88934
ENSCAFP00000033307	RPS11	ribosomal protein S11		6	6	275.76	6.14262e-06	3.13539e-05	12.5791	3D_LDET	16060.7	16614.1	9882.81	18669.2	15524.3	462337	174114	94538.6	137809	269145	-3.8901
ENSCAFP00000022169	DDOST	dolichyl-diphosphooligosaccharide--protein glycosyltransferase subunit (non-catalytic)		4	4	227.01	3.31365e-05	8.69992e-05	12.5791	3D_LDET	20739.3	24088.8	9119.62	12693.2	10261.6	491835	171184	106429	165009	236700	-3.92876
ENSCAFP00000011852	RPL7	ribosomal protein L7		6	6	268.15	1.57988e-05	5.51121e-05	12.4342	3D_LDET	31052.4	27783.5	18915.3	21856.1	23234.4	807272	305022	137209	186743	388362	-3.89271
ENSCAFP00000019709	PRDX4	peroxiredoxin 4		4	4	183.8	1.01809e-06	1.47788e-05	12.3371	3D_LDET	12590.3	8603.98	14555.2	16056.9	19110.4	344184	186814	101047	101201	248082	-3.79054
ENSCAFP00000006377	HADHA	hydroxyacyl-CoA dehydrogenase/3-ketoacyl-CoA thiolase/enoyl-CoA hydratase (trifunctional protein), alpha subunit		13	12	788.04	9.01946e-05	0.000169822	12.2658	3D_LDET	39582.6	40299.8	35632.8	29585.1	28997.7	1.23713e+06	489377	183235	173215	515593	-3.89973
ENSCAFP00000025819	SRPX2	sushi-repeat containing protein, X-linked 2		2	2	104.5	7.28646e-05	0.000143812	12.2457	Native_LDET_	21733.5	17552.7	40137.7	28490.7	31803.8	3959.23	2193.31	491.411	1633.76	5120.29	3.38243
ENSCAFP00000004772	ACTR2	ARP2 actin-related protein 2 homolog		6	5	291.84	1.57117e-05	5.51121e-05	12.2334	3D_LDET	12298.9	24804.5	12374.9	13078.6	12846.1	451619	154790	102943	122924	280383	-3.88325
ENSCAFP00000000270	RPS12	ribosomal protein S12		4	4	255.92	2.64331e-05	7.74228e-05	12.1974	3D_LDET	36522	31726	15082.8	20432.5	18559.8	671329	239920	158550	210018	522346	-3.88096
ENSCAFP00000004217	ETFB	electron-transfer-flavoprotein, beta polypeptide		3	3	150.93	0.000506881	0.000659239	12.1709	3D_LDET	6580.22	3189.13	1874.96	8290.67	1596.48	149835	56484.7	22307.4	27934.7	70888.6	-3.92676
ENSCAFP00000026675	TTR	transthyretin		3	3	179.53	6.78934e-07	1.17508e-05	12.0558	Native_LDET_	96583.8	103884	108508	181293	154023	17021.9	6339.12	10088.4	10218.7	14927.8	3.45884
ENSCAFP00000025244	CILP	cartilage intermediate layer protein		17	16	1118.27	6.02511e-08	3.68173e-06	11.7953	Native_LDET_	5.48812e+06	3.84168e+06	5.15168e+06	3.60588e+06	6.61896e+06	395060	387108	338235	553453	528525	3.48774
ENSCAFP00000001531	TGFBI	transforming growth factor, beta-induced, 68kDa		25	25	1505.68	7.3637e-06	3.52518e-05	11.699	Native_LDET_	8.81436e+06	8.09802e+06	5.16607e+06	6.51611e+06	8.54684e+06	1.38342e+06	432111	294668	892649	586726	3.37114
ENSCAFP00000005620	SNX3	sorting nexin 3		3	3	142.74	3.71379e-05	9.3888e-05	11.5616	3D_LDET	7164.39	4650.78	1884.05	3670.37	3668.65	108147	46736.2	26573.8	30803.1	76780.8	-3.78019
ENSCAFP00000021561	RPL27	ribosomal protein L27		3	3	111.63	2.58588e-06	1.94248e-05	11.5287	3D_LDET	15130.5	10381.5	8655.05	12391.6	9859.04	213653	98022	108510	88884.3	241236	-3.73326
ENSCAFP00000001886	RPL10A	ribosomal protein L10a		4	4	158.82	3.3267e-05	8.69992e-05	11.4679	3D_LDET	16406	11206.4	7232.4	6069.18	11354	256337	100535	52469.4	74614.5	224825	-3.76134
ENSCAFP00000008230	RPS16	ribosomal protein S16		8	8	376.4	3.12681e-06	2.16472e-05	11.3688	3D_LDET	60975.2	47022.9	46074.6	61190.4	40407.6	1.28908e+06	502693	393923	438373	787317	-3.738
ENSCAFP00000002927	VCP	valosin containing protein		9	8	539.17	1.18198e-06	1.50892e-05	11.3537	3D_LDET	71136.5	45137.2	37219.3	37992.5	57391.3	942930	563714	293422	464314	955346	-3.69343
ENSCAFP00000012308	GOT2	glutamic-oxaloacetic transaminase 2, mitochondrial		3	3	180.2	0.000165221	0.000264589	11.3296	3D_LDET	14997.1	11829.2	9186.71	6432	7941.75	322402	138659	38864.7	60130.3	136248	-3.7886
ENSCAFP00000031147	CLIC1	chloride intracellular channel 1		6	6	338.8	2.29937e-06	1.94248e-05	11.2889	3D_LDET	27908.2	20201.5	30172.8	25898.1	26652.9	584471	272810	160037	190234	511296	-3.71564
ENSCAFP00000000143	PA2G4	proliferation-associated 2G4, 38kDa		2	2	79.36	0.00109619	0.00129132	11.263	3D_LDET	2395.55	840.65	4654.41	1351.89	1376.09	83682.1	16419.4	5902.37	14100.9	29049.7	-3.81214
ENSCAFP00000035849	RPL12	ribosomal protein L12		6	6	328.82	2.71857e-05	7.8757e-05	11.2322	3D_LDET	47242.6	31307.3	24628.4	42404.8	27177.1	982486	293788	217761	240419	599106	-3.75569
ENSCAFP00000039182	DDX3X	DEAD (Asp-Glu-Ala-Asp) box helicase 3, X-linked		4	4	276.74	5.33663e-06	3.00185e-05	11.1112	3D_LDET	9916.23	13618.6	9319.83	10691.6	10672.8	271021	128720	70824.4	68023.2	169560	-3.70718
ENSCAFP00000010469	HNRNPF	heterogeneous nuclear ribonucleoprotein F		2	2	89.76	2.21303e-05	6.82098e-05	10.9188	3D_LDET	9400.46	3900.96	2967.78	5050.96	5306.21	120902	51021.7	35065.7	32901.7	99584.2	-3.67238
ENSCAFP00000001046	TCP1	t-complex 1		2	2	122.08	0.000208612	0.000318221	10.9046	3D_LDET	13468.4	7943.8	6127.42	5985.03	9643.67	301916	77942.6	33586.3	41842	112143	-3.7164
ENSCAFP00000004844	RPS7	ribosomal protein S7		7	7	330.29	1.86938e-06	1.84797e-05	10.8899	3D_LDET	80274.4	69343.1	55232.7	83293.3	67693.8	1.56049e+06	785110	429685	573484	1.16571e+06	-3.66527
ENSCAFP00000001936	MATR3	matrin 3		3	3	174.2	0.000103003	0.000186901	10.8484	3D_LDET	15349.3	13504.6	6302.78	8142.88	9865.07	263704	111285	56018	48321.2	216784	-3.71078
ENSCAFP00000028904	FLNA	filamin A, alpha		32	31	1947.92	6.14667e-08	3.68173e-06	10.8483	3D_LDET	242827	232881	186384	204545	256604	3.9419e+06	1.76489e+06	1.98421e+06	2.52807e+06	3.3046e+06	-3.58975
ENSCAFP00000007710	DARS	aspartyl-tRNA synthetase		2	2	95.19	6.88572e-05	0.000138949	10.8038	3D_LDET	1544.56	1292.77	2649.61	1586.52	5461.22	66405.7	20711.1	11188.1	12382.4	35497.3	-3.54379
ENSCAFP00000029381	RPL13	ribosomal protein L13		10	9	482.41	9.6682e-06	4.13066e-05	10.6623	3D_LDET	61706	64058.5	53379.2	70911.3	44333.1	1.37839e+06	533765	378916	428560	1.029e+06	-3.67057
ENSCAFP00000004489	ALB	albumin		40	38	2846.5	6.70202e-05	0.000138205	10.5785	Native_LDET_	3.18588e+07	1.26009e+07	1.83271e+07	4.19843e+07	1.83601e+07	1.88411e+06	1.61613e+06	3.0763e+06	2.78997e+06	3.05912e+06	3.30881
ENSCAFP00000036726	RPL30	ribosomal protein L30		4	4	232.92	2.5948e-05	7.68197e-05	10.5627	3D_LDET	27463.9	32367.3	15971.6	27766	28063.6	736110	235075	124490	189726	366132	-3.64922
ENSCAFP00000023099	RAC1	ras-related C3 botulinum toxin substrate 1 (rho family, small GTP binding protein Rac1)		2	2	76.21	1.50468e-05	5.51121e-05	10.5422	3D_LDET	21327.5	22697.2	12396.1	24100	14728.2	276011	112046	242334	220615	263867	-3.54903
ENSCAFP00000001399	VDAC1	voltage-dependent anion channel 1		6	5	383.72	1.5725e-05	5.51121e-05	10.4858	3D_LDET	51449	37045.8	30973.7	33294.2	50051.4	918344	500088	297842	166650	533752	-3.57479
ENSCAFP00000011044	HSP90B1	heat shock protein 90kDa beta (Grp94), member 1		26	25	1416.14	7.5792e-07	1.2632e-05	10.4701	3D_LDET	262053	184341	135269	149957	203057	3.67668e+06	1.78633e+06	1.37778e+06	1.49151e+06	2.80173e+06	-3.57436
ENSCAFP00000014084	TXNDC5	thioredoxin domain containing 5 (endoplasmic reticulum)		5	5	340.54	3.19752e-06	2.18013e-05	10.4107	3D_LDET	37996.3	34318.7	28964	18290.6	53291.5	564002	241224	201925	332792	648843	-3.5242
ENSCAFP00000020046	IDH1	isocitrate dehydrogenase 1 (NADP+), soluble		2	2	76.04	0.000282962	0.000401681	10.3774	3D_LDET	2541.51	3698.35	1686.31	3152.89	4906.19	72978.3	22432.4	10456.5	14313.3	74529.9	-3.60652
ENSCAFP00000000167	CS	citrate synthase		4	4	271.28	0.000177315	0.000280282	10.2612	3D_LDET	43418.6	15885.8	14073.6	19321.3	13512	603693	263685	93909.8	140939	214070	-3.63148
ENSCAFP00000035614	RCN1	reticulocalbin 1, EF-hand calcium binding domain		4	4	256.26	3.34464e-05	8.69992e-05	10.2208	3D_LDET	11731.1	17017.9	21111.7	17324.1	22671.6	244748	80897.1	172243	111718	418836	-3.5167
ENSCAFP00000021382	SERPINC1	serpin peptidase inhibitor, clade C (antithrombin), member 1		2	2	131.5	0.00117158	0.00136937	10.1999	Native_LDET_	214189	70994.8	170522	174144	191014	2296.31	15374.1	8187	35809.7	20923.9	3.31309
ENSCAFP00000019653	PDIA3	protein disulfide isomerase family A, member 3		18	18	1123.93	3.4955e-06	2.31549e-05	10.1901	3D_LDET	262101	166520	213596	277753	260060	5.57202e+06	1.87136e+06	1.48766e+06	1.58455e+06	3.36948e+06	-3.55664
ENSCAFP00000024264	RPL19	ribosomal protein L19		6	5	296.88	2.81172e-06	1.97699e-05	10.1483	3D_LDET	19989.3	22162.7	17144.4	17425.3	19064.8	400920	149797	124741	134971	326237	-3.56884
ENSCAFP00000015013	RPLP0	ribosomal protein, large, P0		11	11	605.64	4.83006e-06	2.85991e-05	10.1376	3D_LDET	110284	87902.3	70231.6	94779.2	83788.7	2.10858e+06	793220	538115	632255	1.24658e+06	-3.57279
ENSCAFP00000011524	CAPG	capping protein (actin filament), gelsolin-like		10	10	551.87	3.74007e-06	2.40433e-05	10.1275	3D_LDET	73551.6	40892.7	47197	79966.7	67958.1	551507	474774	538702	587844	1.29486e+06	-3.47731
ENSCAFP00000000042	RPL34	ribosomal protein L34		4	4	233.02	1.36794e-06	1.52863e-05	10.063	3D_LDET	17764.7	13065.2	13287.9	13276.9	23821	315647	161191	82195.2	104488	253519	-3.49715
ENSCAFP00000041534	RPS15A	ribosomal protein S15a		4	4	190.81	5.27964e-05	0.000116226	9.97988	3D_LDET	15901.1	13775.8	8668.07	20473.8	11073.7	380536	104588	71008.1	104857	178310	-3.58598
ENSCAFP00000002023	SRSF3	serine/arginine-rich splicing factor 3		3	3	162.46	5.32055e-05	0.000116226	9.94266	3D_LDET	33209.9	21445.4	10292.7	20856.5	29976.7	607744	197143	118199	132256	277275	-3.52479
ENSCAFP00000038646	HADHB	hydroxyacyl-CoA dehydrogenase/3-ketoacyl-CoA thiolase/enoyl-CoA hydratase (trifunctional protein), beta subunit		9	9	508.56	0.000314665	0.000440001	9.79824	3D_LDET	36787.8	33764.5	15381.1	24512.9	18071	749065	271149	112195	107828	314821	-3.59693
ENSCAFP00000022977	RAB5C	RAB5C, member RAS oncogene family		2	2	128.64	5.11415e-05	0.000114496	9.79095	3D_LDET	8346.85	7937.23	7172.98	6231.61	7093.74	210104	74798.5	36380.5	36760.2	71277.7	-3.54497
ENSCAFP00000009794	SLC25A3	solute carrier family 25 (mitochondrial carrier; phosphate carrier), member 3		5	5	285.8	0.000142469	0.000235012	9.73637	3D_LDET	15059.4	23810.3	24379.2	11953.9	38824	632398	218801	114459	86968.9	197536	-3.45467
ENSCAFP00000037540	TXN	thioredoxin		3	3	200.76	6.81398e-05	0.000138746	9.3777	3D_LDET	76886.3	21004.7	31622.6	50111.5	29845.5	332662	271781	435013	412307	714886	-3.37065
ENSCAFP00000008052	RPS3	ribosomal protein S3		10	9	632.78	4.04196e-06	2.49162e-05	9.34865	3D_LDET	200677	150895	122256	197963	137857	3.25804e+06	1.21307e+06	1.20624e+06	1.26641e+06	1.77924e+06	-3.42946
ENSCAFP00000027344	HNRNPM	heterogeneous nuclear ribonucleoprotein M		10	10	512.37	2.50371e-05	7.51114e-05	9.32904	3D_LDET	49841.1	36590.5	16876.7	25274.8	52720.3	682009	299973	193421	194403	542814	-3.39907
ENSCAFP00000026100	RPL36A	ribosomal protein L36a		3	3	148.89	0.000120515	0.000213049	9.30057	3D_LDET	8601.91	10197	3907.49	10980.9	6037.7	190481	56858.6	43947.9	42799	114316	-3.49668
ENSCAFP00000010055	OLFML1	olfactomedin-like 1		3	3	155.61	0.000624591	0.0007873	9.28645	Native_LDET_	64929.5	106892	49065.7	87015.7	66092.2	33362.9	6002.76	1805.74	2334.97	7910.45	2.86271
ENSCAFP00000034331	CFL1	cofilin 1 (non-muscle)		15	15	813.56	2.60207e-06	1.94248e-05	9.24218	3D_LDET	282056	166587	181506	215603	190426	2.96813e+06	1.51772e+06	1.20277e+06	1.69535e+06	3.65259e+06	-3.41295
ENSCAFP00000018471	HTRA1	Serine protease HTRA1		9	8	508.35	1.53795e-05	5.51121e-05	9.18139	3D_LDET	74094.8	54227.5	92269.3	104283	106448	663602	591050	764946	1.38804e+06	635273	-3.22855
ENSCAFP00000019758	PSMA6	proteasome (prosome, macropain) subunit, alpha type, 6		2	2	84.69	0.000145886	0.000238722	9.0832	3D_LDET	3427.56	3212.03	1579.56	2035.52	1444.36	48862	20690.7	10944.9	11958.3	37969.8	-3.47877
ENSCAFP00000036184	SUB1	SUB1 homolog (S. cerevisiae)		2	2	96.18	0.000658861	0.000821294	8.9897	3D_LDET	4506.64	13780.8	2250.67	5087.29	4354.68	171453	46484.7	27103.6	27431.7	66129.1	-3.49751
ENSCAFP00000015295	FAP	fibroblast activation protein, alpha		4	4	244.21	4.80338e-05	0.000109874	8.98579	3D_LDET	14602.8	11416.7	22898.7	26214.2	26191.4	448233	201362	68961.5	125379	196241	-3.35978
ENSCAFP00000012688	TUBA1A	tubulin, alpha 1a		15	14	1054.2	2.34359e-06	1.94248e-05	8.85952	3D_LDET	1.43363e+06	1.73971e+06	1.4659e+06	1.16338e+06	1.60008e+06	2.94253e+07	1.09827e+07	8.04111e+06	1.06017e+07	1.67166e+07	-3.35545
ENSCAFP00000042044	PTGES3	prostaglandin E synthase 3 (cytosolic)		3	3	117.86	1.16912e-05	4.60761e-05	8.7146	3D_LDET	12904.4	8045.33	8419.31	7225.69	16024	188180	76339.4	53408.6	46882.2	150187	-3.29092
ENSCAFP00000008231	HNRNPC	heterogeneous nuclear ribonucleoprotein C (C1/C2)		4	4	253.18	7.76707e-05	0.000151307	8.65472	3D_LDET	53207.2	61619.5	19607.3	41124.2	34136.1	799243	256379	251166	256521	602779	-3.36873
ENSCAFP00000022077	UBA1	ubiquitin-like modifier activating enzyme 1		11	11	672.88	0.000144522	0.000237353	8.65347	3D_LDET	106140	103034	61526	34128.1	53493.1	1.59015e+06	523227	336001	424455	886364	-3.39148
ENSCAFP00000017808	CTSK	cathepsin K		2	2	69.28	3.4546e-05	8.9343e-05	8.60073	3D_LDET	2491.49	2308.29	2219.1	5124.57	2388.85	32576.3	13042.9	26531.7	31762.1	33755	-3.24386
ENSCAFP00000005355	SFPQ	splicing factor proline/glutamine-rich		2	2	93.66	5.72024e-06	3.06441e-05	8.53548	3D_LDET	8323.93	8572.78	5685.52	6358.55	5610.11	113659	65866.5	36118	46558.1	82911.8	-3.32028
ENSCAFP00000017002	MFGE8	milk fat globule-EGF factor 8 protein		9	9	694.25	1.6063e-06	1.7096e-05	8.47034	Native_LDET_	1.59576e+06	1.53072e+06	3.33845e+06	2.11455e+06	2.17235e+06	322665	215812	247381	228471	378171	2.94883
ENSCAFP00000034080	RPL14	ribosomal protein L14		6	6	325.11	8.21083e-06	3.80915e-05	8.46327	3D_LDET	50326.2	49497.2	42637.2	44438	44637	934554	358575	250986	239883	512780	-3.31031
ENSCAFP00000043196	RPL6	ribosomal protein L6		8	8	435.42	1.52143e-05	5.51121e-05	8.43077	3D_LDET	68897.3	57133.1	47362.5	52029.3	63693.6	1.17599e+06	417938	231089	330394	703632	-3.30581
ENSCAFP00000039642	CAD	carbamoyl-phosphate synthetase 2, aspartate transcarbamylase, and dihydroorotase		2	2	114.18	0.00215398	0.00244154	8.35497	3D_LDET	2534.98	4660.65	1190.6	1759.99	6189.6	84075.5	28891.9	7503.99	9227	26643.5	-3.25859
ENSCAFP00000003867	EEF1A2	eukaryotic translation elongation factor 1 alpha 2		10	10	550.42	2.43509e-06	1.94248e-05	8.33258	3D_LDET	371036	356739	320742	388743	398504	6.85248e+06	2.59554e+06	1.71515e+06	2.49255e+06	4.01258e+06	-3.26671
ENSCAFP00000000471	HNRNPH1	heterogeneous nuclear ribonucleoprotein H1 (H)		5	5	354.87	9.99005e-06	4.16252e-05	8.26372	3D_LDET	124686	67061.5	44974.8	60108.9	90036.5	1.00837e+06	412393	527589	532703	1.0972e+06	-3.20935
ENSCAFP00000017833	PRDX3	peroxiredoxin 3		2	2	108.9	1.30773e-06	1.50892e-05	8.22259	3D_LDET	5797.41	5812.59	4232.98	8258.1	6329.3	76362.5	61885.6	32359.8	37836.4	74620.1	-3.21755
ENSCAFP00000007935	ARPC4	actin related protein 2/3 complex, subunit 4		4	4	238.49	0.000142574	0.000235012	8.22037	3D_LDET	48528.1	39252.8	23877.6	13807.7	20820.2	526172	255047	115179	188752	359606	-3.30396
ENSCAFP00000000331	TMED9	transmembrane emp24 protein transport domain containing 9		3	3	133.39	0.000208566	0.000318221	8.21177	3D_LDET	6847.35	7134.6	8556.92	7605.71	7110.05	184649	60350.2	22515.1	31523.6	70331.2	-3.30957
ENSCAFP00000005899	RPL18	ribosomal protein L18		4	4	225.68	1.63819e-05	5.62738e-05	8.13549	3D_LDET	62822.3	52130.6	52109.3	70508.7	57707.8	1.20885e+06	417966	260314	316554	624127	-3.25954
ENSCAFP00000018770	GNB2L1	guanine nucleotide binding protein (G protein), beta polypeptide 2-like 1		9	8	536.5	7.01498e-06	3.43124e-05	8.03558	3D_LDET	114620	144936	80335.5	88117	107154	1.79912e+06	886346	498077	652061	1.17439e+06	-3.22676
ENSCAFP00000014113	RPL24	ribosomal protein L24		6	6	325.89	2.95724e-05	8.0652e-05	7.99955	3D_LDET	56140	46853.5	52589.2	48241.1	42399.3	931065	356044	196352	252152	613808	-3.25427
ENSCAFP00000001940	RPL3	ribosomal protein L3		7	7	361.34	3.31453e-05	8.69992e-05	7.88815	3D_LDET	36175.4	28455	21204.9	32886.6	30319.7	575485	209702	115906	146414	341196	-3.21995
ENSCAFP00000018261	RPS25	ribosomal protein S25		3	3	169.43	8.5454e-05	0.000162942	7.82141	3D_LDET	32443.7	24206	22952.6	27141.7	16921.2	451840	168708	92132	134773	324075	-3.24388
ENSCAFP00000036502	CFH	complement factor H		2	2	105.7	0.000940791	0.00112895	7.80443	Native_LDET_	32143	11825	29788.1	56113.6	16334	2932.07	4456.95	1668.1	3618.63	9227.85	2.73874
ENSCAFP00000016949	ACAN	Aggrecan core protein		12	12	841.52	0.000137722	0.00023039	7.78792	Native_LDET_	472045	314818	795122	211403	1.27291e+06	150949	57366.2	43776.3	65080	95032.7	2.89507
ENSCAFP00000024336	ACTN1	actinin, alpha 1		15	15	809.78	1.93777e-06	1.84797e-05	7.72722	3D_LDET	109168	97820.8	85963	61516.9	94961.2	1.15658e+06	565045	436121	679026	1.11973e+06	-3.13806
ENSCAFP00000038148	EIF5A2	eukaryotic translation initiation factor 5A2		4	3	192.86	6.72598e-05	0.000138205	7.70465	3D_LDET	32880	19948.2	33330.5	30023.3	27365.3	467598	243167	83596.1	140593	369881	-3.18427
ENSCAFP00000002076	PLEC	plectin		77	75	4416.19	2.17319e-05	6.79122e-05	7.66327	3D_LDET	305309	436285	351638	539674	390402	6.95288e+06	2.15453e+06	1.98194e+06	2.20083e+06	4.92751e+06	-3.17055
ENSCAFP00000019927	MDH2	malate dehydrogenase 2, NAD (mitochondrial)		10	10	696.65	0.00029894	0.000420384	7.60354	3D_LDET	132437	135330	94882.7	207067	90966.4	2.76543e+06	1.13037e+06	440126	558498	1.22519e+06	-3.21141
ENSCAFP00000001730	RPS10	ribosomal protein S10		3	3	144.05	2.02809e-05	6.47263e-05	7.60028	3D_LDET	37330.4	27668.5	30380.1	36312.8	28736.3	342481	264976	103628	211053	498056	-3.14609
ENSCAFP00000030830	RPL11	ribosomal protein L11		6	6	299.84	2.53239e-05	7.54685e-05	7.46913	3D_LDET	76936.8	77883.1	54528.1	50419.4	64428.4	1.11708e+06	482615	322489	259557	652097	-3.12782
ENSCAFP00000013328	PGAM1	phosphoglycerate mutase 1 (brain)		7	6	392.72	2.40768e-06	1.94248e-05	7.45404	3D_LDET	196714	92023.9	111667	132801	169875	2.08623e+06	882043	755121	787907	1.36202e+06	-3.06242
ENSCAFP00000020163	Prg4	proteoglycan 4 (megakaryocyte stimulating factor, articular superficial zone protein)		6	6	382.26	0.000149078	0.000241314	7.426	Native_LDET_	210164	123862	319254	554161	341398	73512.8	26370.4	44028.3	44731.5	35813.8	2.78668
ENSCAFP00000021553	VAT1	vesicle amine transport 1		6	6	442.83	0.000132005	0.000225457	7.42302	3D_LDET	213575	109260	111006	88608.1	117612	2.40251e+06	806486	592478	450729	1.38355e+06	-3.13833
ENSCAFP00000023831	ANXA8L1	Annexin A8-like protein 1		3	3	188.96	0.000260972	0.000376402	7.39191	3D_LDET	16270.9	9409.08	16825.3	11053.3	31887.1	203996	138712	29069.1	115018	195281	-2.99685
ENSCAFP00000014791	CTSD	cathepsin D		6	6	342.52	0.000140835	0.000234194	7.36291	3D_LDET	37064.5	23347.3	19773.8	74591.9	25254.6	376228	183795	174199	415754	345015	-3.05381
ENSCAFP00000019630	APOA1	apolipoprotein A-I		13	13	830.45	3.01861e-05	8.18297e-05	7.35459	Native_LDET_	926970	873279	1.00096e+06	2.17841e+06	916345	238125	125303	153729	170543	209249	2.71663
ENSCAFP00000014018	SSR1	signal sequence receptor, alpha		2	2	129.57	0.000135522	0.000228408	7.30931	3D_LDET	28756.6	14772.6	19737.5	24924.5	14746.4	373961	173915	66847.4	102295	182173	-3.12686
ENSCAFP00000024545	ANGPTL7	angiopoietin-like 7		8	8	465.87	0.000330143	0.000455718	7.28961	Native_LDET_	238780	320746	498473	185839	404856	133675	37835.1	14523.7	20230.3	64006.1	2.60885
ENSCAFP00000036673	EIF4A1	eukaryotic translation initiation factor 4A1		7	6	450.83	1.97116e-06	1.84797e-05	7.25506	3D_LDET	78648.1	66438.7	99324.6	104164	106321	1.37923e+06	577713	435539	468665	882693	-3.04091
ENSCAFP00000024271	SOD3	superoxide dismutase 3, extracellular		9	9	708.31	4.64964e-05	0.000108411	7.2502	Native_LDET_	1.63556e+06	1.76963e+06	856597	1.03245e+06	1.65399e+06	427437	177111	77051.4	160726	273301	2.63879
ENSCAFP00000013762	TUBB2B	tubulin, beta 2B class IIb		2	2	142.39	1.13671e-05	4.60761e-05	7.23169	3D_LDET	20364.4	32341.9	18469.7	21045.1	23545.1	366546	147276	92526.1	165058	199753	-3.06849
ENSCAFP00000041014	PTBP1	polypyrimidine tract binding protein 1		4	4	229.34	0.000618492	0.000782949	7.1954	3D_LDET	27460.1	9160.7	14340.4	5545.3	14494.9	263487	58216.1	50072.7	63796.5	171257	-3.09537
ENSCAFP00000001524	ACO2	aconitase 2, mitochondrial		3	3	147.7	0.000619399	0.000782949	7.1064	3D_LDET	17862.3	5765.48	11920.4	13498.1	7116.53	220333	87723.5	33783.3	43173.8	99594	-3.10913
ENSCAFP00000004320	AEBP1	AE binding protein 1		4	4	199.93	0.00042377	0.000564191	7.09525	3D_LDET	16195.3	29871.8	7672.56	16707.2	24609.8	205516	91685.6	83200.4	259252	84353.9	-2.92914
ENSCAFP00000041577	UPP1	uridine phosphorylase 1		3	3	234.37	9.9609e-05	0.000182212	7.06682	3D_LDET	15266.5	13893.7	15873.7	23064.6	25542.5	203078	123274	62312.5	59350.3	310191	-3.01738
ENSCAFP00000003757	RPL28	ribosomal protein L28		8	8	385.2	8.09809e-06	3.79598e-05	7.06493	3D_LDET	40422.5	41625.8	30396.1	35401.9	45034.1	633341	236333	155329	191670	358118	-3.02938
ENSCAFP00000019025	S100A11	S100 calcium binding protein A11		6	6	377.2	6.30657e-06	3.15328e-05	7.04114	3D_LDET	196610	99607.8	140194	134735	128675	1.04793e+06	819950	817683	897581	1.94031e+06	-2.98051
ENSCAFP00000003680	COL15A1	collagen, type XV, alpha 1		6	5	404.23	8.18475e-05	0.000156729	7.02243	Native_LDET_	126335	131588	107818	53247.5	163595	44718.9	10104.2	11097.2	12005.3	16272.2	2.6287
ENSCAFP00000021114	ATIC	5-aminoimidazole-4-carboxamide ribonucleotide formyltransferase/IMP cyclohydrolase		2	2	122.84	0.000415393	0.00055633	7.0154	3D_LDET	5629.51	8663.23	3832.45	6167.73	5070.44	107863	39735.2	15324.3	23037.1	66209.3	-3.1023
ENSCAFP00000041101	ATP5O	ATP synthase, H+ transporting, mitochondrial F1 complex, O subunit		3	3	164.48	0.000190483	0.000295421	6.92459	3D_LDET	33015.6	14548.9	16884	21577.6	16202.4	374576	136625	62626.1	93309	181533	-3.0534
ENSCAFP00000000202	ATP5B	ATP synthase, H+ transporting, mitochondrial F1 complex, beta polypeptide		12	12	946.39	3.73851e-06	2.40433e-05	6.87383	3D_LDET	898721	751436	567310	692069	723406	1.04655e+07	4.59213e+06	3.95018e+06	3.71696e+06	5.77502e+06	-2.97174
ENSCAFP00000029341	GSTM4	glutathione S-transferase mu 4		5	4	221.65	7.32489e-05	0.000143939	6.87097	3D_LDET	35955.3	12012.8	26424.1	12819.9	19040	189008	119085	109929	103412	312939	-2.9732
ENSCAFP00000010874	GPI	glucose-6-phosphate isomerase		4	4	269.99	8.81975e-05	0.000167464	6.86778	3D_LDET	75478.5	30356.5	34543.9	18563.6	71452.4	470374	319785	165460	211746	575142	-2.91898
ENSCAFP00000023586	FSCN1	fascin actin-bundling protein 1		7	7	416.14	0.000403632	0.000545491	6.86046	3D_LDET	20840.3	81611.7	87994	30940.8	48605.8	780210	366730	179637	255656	627553	-3.03291
ENSCAFP00000031897	DDX39B	DEAD (Asp-Glu-Ala-Asp) box polypeptide 39B		5	5	306.82	0.000147786	0.000240955	6.8195	3D_LDET	54245.7	26498.3	20614.8	26176.7	27742.2	531286	190402	111512	124898	301721	-3.02029
ENSCAFP00000026035	PKM	pyruvate kinase, muscle		30	29	1950.8	5.82257e-06	3.08254e-05	6.79659	3D_LDET	1.16365e+06	864759	1.16809e+06	1.15081e+06	1.59937e+06	1.83389e+07	7.22087e+06	4.19155e+06	5.81849e+06	1.01865e+07	-2.94382
ENSCAFP00000023923	SERPINE2	serpin peptidase inhibitor, clade E (nexin, plasminogen activator inhibitor type 1), member 2		2	2	124.18	3.03065e-07	7.8684e-06	6.7351	3D_LDET	24226.1	26988.6	23636.4	25062.6	32447	319702	130512	163619	157951	209670	-2.89045
ENSCAFP00000007480	ATP5C1	ATP synthase, H+ transporting, mitochondrial F1 complex, gamma polypeptide 1		4	4	247.92	0.000247255	0.000362426	6.72842	3D_LDET	41036.7	38744.5	29365.2	49378.1	31390.3	674920	271184	142701	112548	332864	-3.01408
ENSCAFP00000004483	CAP1	CAP, adenylate cyclase-associated protein 1		3	3	151.73	0.00032714	0.000452963	6.65448	3D_LDET	19969	8163.93	5143.71	5093.02	6294.34	91886	54558.2	26794.8	58572.4	119926	-2.97732
ENSCAFP00000021683	CDC42	cell division cycle 42		4	4	228.64	0.000120151	0.000213049	6.61074	3D_LDET	57191.5	29025.9	27446.8	23500.5	31137.2	525555	198846	118736	131082	343837	-2.96929
ENSCAFP00000029838	FAM129B	family with sequence similarity 129, member B		2	2	116.68	0.000500827	0.000655151	6.60893	3D_LDET	16433.7	2900.22	9427.86	6322.37	8703	121928	45781.9	32033.1	31113.6	107212	-2.94873
ENSCAFP00000023536	UGDH	UDP-glucose 6-dehydrogenase		8	8	462.81	7.16491e-05	0.000142036	6.54826	3D_LDET	54606.1	34984.3	40321.4	40019.1	96334.9	758918	392703	145858	182894	432392	-2.84472
ENSCAFP00000023597	ACTB	actin, beta		25	23	1632.95	3.47783e-05	8.94299e-05	6.51752	3D_LDET	5.73145e+06	5.42102e+06	3.47288e+06	3.94958e+06	4.97483e+06	7.47648e+07	2.56182e+07	1.62495e+07	2.33822e+07	3.97713e+07	-2.9325
ENSCAFP00000023374	FKBP10	peptidyl-prolyl cis-trans isomerase FKBP10		7	7	549.36	4.2324e-05	0.000100864	6.50371	3D_LDET	759974	401275	385526	466811	436216	5.69486e+06	2.60168e+06	1.86426e+06	2.2466e+06	6.2804e+06	-2.93136
ENSCAFP00000019094	SEPT2	septin 2		5	5	286.88	0.000196744	0.000302166	6.50316	3D_LDET	59604.5	61868.6	30403.5	35789.7	27376.5	618611	252656	155998	204607	465630	-2.98072
ENSCAFP00000040309	TF	transferrin		25	24	1674.95	6.02398e-06	3.13539e-05	6.49647	Native_LDET_	3.20538e+06	1.81323e+06	2.30418e+06	3.52279e+06	3.15456e+06	751736	275172	321595	415240	648231	2.53715
ENSCAFP00000029957	HSPA5	heat shock 70kDa protein 5		16	15	979.86	1.92715e-06	1.84797e-05	6.47754	3D_LDET	292427	206818	173487	275087	239669	2.71215e+06	1.44903e+06	1.14437e+06	1.214e+06	2.20777e+06	-2.87763
ENSCAFP00000002355	RPS6	ribosomal protein S6		4	4	204.55	0.000109861	0.000196962	6.33432	3D_LDET	105691	31471.8	46429.7	36657.4	70080.2	801770	367810	202692	222066	502319	-2.85232
ENSCAFP00000029881	RPL5	ribosomal protein L5		6	6	207.27	5.312e-05	0.000116226	6.3199	3D_LDET	20055.1	26264.9	16369.2	24383.3	22218	348737	121012	75301.1	92184.3	177803	-2.8987
ENSCAFP00000043112	Gm5621	predicted gene 5621		4	4	190.38	0.000688413	0.000853326	6.27065	3D_LDET	12136.9	16119.1	6851.61	15446.5	47610.1	291435	100222	44675.4	67748.9	148662	-2.73325
ENSCAFP00000004785	SEPT7	septin 7		5	4	264.73	9.62847e-05	0.000179042	6.23296	3D_LDET	16126.9	12103.7	8583.36	10230.7	8445.56	148130	67760.2	37864.6	45965.5	113462	-2.89647
ENSCAFP00000022195	MMP3	matrix metallopeptidase 3 (stromelysin 1, progelatinase)		4	4	192.46	0.000414929	0.00055633	6.22877	Native_LDET_	75986.1	148141	298893	131172	173405	66542.2	22784.2	12763.7	15308.2	39454.5	2.39952
ENSCAFP00000023267	DPYSL3	dihydropyrimidinase-like 3		9	9	620.65	0.000131885	0.000225457	6.21166	3D_LDET	282866	212232	101326	102384	123955	2.05445e+06	917076	639680	897718	1.52499e+06	-2.87455
ENSCAFP00000027321	MYL12A	myosin, light chain 12A, regulatory, non-sarcomeric		6	6	397.54	1.81495e-05	5.99191e-05	6.20261	3D_LDET	133953	114154	80607.4	86810.7	123038	1.46175e+06	585719	366327	486171	964477	-2.84307
ENSCAFP00000002004	HNRNPK	heterogeneous nuclear ribonucleoprotein K		12	12	797.94	5.97581e-05	0.00012625	6.18889	3D_LDET	259000	132176	117688	165502	146750	2.20867e+06	832768	659336	664756	1.59074e+06	-2.85875
ENSCAFP00000017632	PIR	pirin (iron-binding nuclear protein)		6	6	336.11	0.000286537	0.000405477	6.16792	3D_LDET	61262.2	68444.2	65018.8	50235.6	99585.2	420736	257443	364449	184516	1.13746e+06	-2.77883
ENSCAFP00000042916	HAPLN1	hyaluronan and proteoglycan link protein 1		7	6	478.81	0.00633638	0.00680518	6.16754	Native_LDET_	198429	97765.2	534871	64928.2	568538	113710	26563.4	20363	28319.3	70966.1	2.49429
ENSCAFP00000026032	ATP5A1	ATP synthase, H+ transporting, mitochondrial F1 complex, alpha subunit 1, cardiac muscle		21	21	1261.08	0.00023048	0.000343431	6.14865	3D_LDET	761004	573007	486470	557287	466090	9.28939e+06	3.63673e+06	1.70478e+06	1.92862e+06	4.45966e+06	-2.88578
ENSCAFP00000033929	GNB2	guanine nucleotide binding protein (G protein), beta polypeptide 2		7	6	359.9	2.81853e-05	7.9554e-05	6.1368	3D_LDET	72284.7	45979.6	51744.3	44897.6	61448	834929	247307	212403	242356	422480	-2.82588
ENSCAFP00000027996	RBMX	RNA binding motif protein, X-linked		2	2	139.03	9.82157e-05	0.000181135	6.10852	3D_LDET	22734.3	16501.7	30222	19636.2	30465.5	357538	89989.7	75499.6	95138.2	225962	-2.81973
ENSCAFP00000038970	SNRPE	small nuclear ribonucleoprotein polypeptide E		2	2	125.23	0.000251041	0.000366331	6.09542	3D_LDET	21127.6	13911.2	9374.24	15126.6	15055.4	222653	74794.4	44238.8	48666.7	151176	-2.85989
ENSCAFP00000009963	RAN	RAN, member RAS oncogene family		2	2	104.91	0.000189857	0.000295421	5.99222	3D_LDET	7047.87	6397.45	4608.95	8461.03	5013.11	97815.8	33786	23933.7	20740.6	49616	-2.84091
ENSCAFP00000016702	GSTP1	glutathione S-transferase pi 1		3	3	213.13	0.000209761	0.000318777	5.98886	3D_LDET	54752	36544.1	27526.1	23366.5	37902.2	163433	118812	206679	254650	436354	-2.7119
ENSCAFP00000036635	HIST1H2BC	histone cluster 1, H2bc		2	2	119.35	1.61296e-05	5.58331e-05	5.96452	3D_LDET	416129	310761	201213	376236	365339	3.88503e+06	1.94369e+06	1.92313e+06	1.34955e+06	1.9686e+06	-2.72901
ENSCAFP00000022484	DPT	dermatopontin		7	7	425.75	0.000693874	0.00085546	5.96125	Native_LDET_	2.49337e+06	2.07088e+06	1.44955e+06	1.33363e+06	1.89326e+06	1.01206e+06	328099	96712.9	249213	160321	2.32328
ENSCAFP00000020293	A2M	alpha-2-macroglobulin		2	2	71.04	0.000721547	0.00088473	5.9075	3D_LDET	3775.9	2122.76	4886.61	11133.2	5697.22	31796.9	16170.5	40333.9	48536.4	32276.8	-2.61444
ENSCAFP00000031764	PLS3	plastin 3		6	6	401.37	0.000232767	0.000344263	5.90053	3D_LDET	41315.6	26876.5	66598.6	17545.4	31538.7	228058	164395	134827	237671	470636	-2.7484
ENSCAFP00000013575	LDHA	lactate dehydrogenase A		13	12	674.15	0.000114721	0.000204859	5.85897	3D_LDET	672012	531544	495347	319769	574428	6.76634e+06	2.83945e+06	1.53755e+06	1.7226e+06	4.93296e+06	-2.77904
ENSCAFP00000039480	SEC23A	Sec23 homolog A (S. cerevisiae)		2	2	92.04	7.75537e-05	0.000151307	5.85073	3D_LDET	9521.11	14405.3	8004.05	7580.17	15742.7	138132	51815.5	28184.3	50465.5	101903	-2.74534
ENSCAFP00000029246	RPL7A	ribosomal protein L7a		6	6	310.75	0.000252612	0.000366695	5.79887	3D_LDET	123908	34555.5	48620.6	60294	136838	1.01059e+06	340183	276457	261899	690278	-2.67384
ENSCAFP00000041875	CAPNS1	calpain, small subunit 1		3	3	200.19	0.000141037	0.000234194	5.74234	3D_LDET	25847	6993.09	27176.7	12788.9	32793.6	178504	109003	73020.9	88094.6	209236	-2.63918
ENSCAFP00000012410	COPB1	coatomer protein complex, subunit beta 1		2	2	134.33	0.00194528	0.00222177	5.72107	3D_LDET	18620.3	3924.56	16341.8	8053.47	17358.4	205964	50905.6	28826.7	39765.8	100907	-2.72925
ENSCAFP00000028885	ATP5D	ATP synthase, H+ transporting, mitochondrial F1 complex, delta subunit		2	2	129.2	2.43133e-05	7.35705e-05	5.69624	3D_LDET	21536	14587.8	10931.9	16782.3	34443.2	218483	102516	57698.1	77859	154339	-2.63594
ENSCAFP00000019405	TAGLN	transgelin		8	8	458.96	0.000315458	0.000440001	5.68952	3D_LDET	159335	32383.6	75962.8	74563.6	53488.6	596170	301378	383329	488705	783022	-2.68937
ENSCAFP00000038899	GPX3	glutathione peroxidase 3 (plasma)		4	4	219.5	4.17168e-05	0.000100388	5.67157	Native_LDET_	190907	119852	81455	161880	133108	49182.5	19995.3	15106.8	22808.5	32169.6	2.30293
ENSCAFP00000041629	PCOLCE2	procollagen C-endopeptidase enhancer 2		2	2	142.66	0.000452792	0.000599284	5.65488	Native_LDET_	10829.5	18378.8	18461.5	16004.5	16327	4292.54	2848.84	726.335	2214.16	6702.44	2.25291
ENSCAFP00000016204	SDHA	succinate dehydrogenase complex, subunit A, flavoprotein (Fp)		2	1	129.53	0.00561037	0.00605436	5.61881	3D_LDET	11789.8	8818.8	5807.88	6739.03	5475.07	132046	55423.7	13384.8	14763.9	53945.9	-2.80282
ENSCAFP00000039720	Cyb5r3	cytochrome b5 reductase 3		3	3	165.46	0.000504234	0.000657696	5.58821	3D_LDET	49204.6	24437.2	24472.7	27540.6	15525.3	385536	142650	84922.2	116360	226845	-2.75994
ENSCAFP00000040432	VCL	vinculin		3	3	155.24	0.000652575	0.000815719	5.55606	3D_LDET	51957.6	22378.8	22422.8	13626.6	16714.9	148960	116307	71819.8	163990	324551	-2.69952
ENSCAFP00000007071	RPS8	ribosomal protein S8		6	6	523.66	0.000191039	0.000295421	5.54456	3D_LDET	168333	129135	108498	156720	143393	2.07626e+06	733964	364685	472876	987925	-2.71489
ENSCAFP00000009637	HPX	hemopexin		5	5	258.35	0.000825033	0.00100071	5.53953	Native_LDET_	207007	111869	115078	264294	109915	32100.9	13713.4	45597.5	31048.5	34173.8	2.36725
ENSCAFP00000033576	GNAI2	guanine nucleotide binding protein (G protein), alpha inhibiting activity polypeptide 2		3	3	233.19	0.000493767	0.000647799	5.52521	3D_LDET	39060.2	28809.8	30620.2	23095	45208.5	544677	164841	74271.8	101108	187207	-2.68431
ENSCAFP00000013994	YWHAB	tyrosine 3-monooxygenase/tryptophan 5-monooxygenase activation protein, beta		4	3	173.48	0.000124832	0.000216889	5.49615	3D_LDET	19764.3	12940.1	7993.32	14240.3	8468.22	81986.5	53493.6	67510.3	68750.6	124929	-2.64524
ENSCAFP00000023269	PFN1	Profilin-1		3	3	212.2	7.51228e-06	3.55845e-05	5.44981	3D_LDET	146495	116425	81823.9	139248	148954	827463	552519	505295	607178	1.35752e+06	-2.6047
ENSCAFP00000026650	HSP90AA1	heat shock protein 90kDa alpha (cytosolic), class A member 1		6	6	327.73	1.19428e-05	4.60761e-05	5.44014	3D_LDET	48721.8	36438.7	35406.3	47464.6	47248.7	445783	202717	136149	169578	393875	-2.64664
ENSCAFP00000029164	ENO1	Enolase 1		17	17	1230.45	2.15001e-06	1.90123e-05	5.41433	3D_LDET	2.15228e+06	1.42042e+06	2.00238e+06	2.14133e+06	3.28848e+06	2.01992e+07	8.31145e+06	8.11465e+06	9.94181e+06	1.86566e+07	-2.56725
ENSCAFP00000000343	HNRNPAB	Heterogeneous nuclear ribonucleoprotein A/B		2	2	70.43	0.00101387	0.00121019	5.41325	3D_LDET	43177.3	20700.6	10135.8	19603.6	13484.3	280282	85638.6	56089.6	104172	175300	-2.71143
ENSCAFP00000021462	TPI1	triosephosphate isomerase 1		12	12	909.75	1.21951e-05	4.65069e-05	5.38029	3D_LDET	571771	523957	312371	290399	633823	3.23243e+06	2.21653e+06	1.57738e+06	2.34549e+06	4.52206e+06	-2.57461
ENSCAFP00000001357	RPS18	ribosomal protein S18		6	6	337.05	5.25232e-06	2.99183e-05	5.30276	3D_LDET	111429	77809.9	81617	95191.6	136765	1.05497e+06	457130	305186	397269	781977	-2.5752
ENSCAFP00000030326	VDAC2	voltage-dependent anion channel 2		3	3	183.03	0.000120728	0.000213049	5.29948	3D_LDET	119556	62710.8	57202.6	61850.9	51500.6	717465	464669	291330	228438	463560	-2.61767
ENSCAFP00000021489	ACAT1	acetyl-CoA acetyltransferase 1		3	3	165.64	6.84912e-05	0.000138833	5.29858	3D_LDET	30470.5	20965.9	22245	20211.8	25210.1	237821	167401	55618.2	83804.3	183444	-2.6119
ENSCAFP00000006827	PRDX1	peroxiredoxin 1		10	10	552.97	9.73e-06	4.13066e-05	5.28588	3D_LDET	353031	220324	270082	262307	270328	2.10207e+06	1.29633e+06	1.18412e+06	971333	2.70066e+06	-2.58463
ENSCAFP00000036170	TNC	tenascin C		42	40	2692.76	0.000418754	0.000559167	5.28126	Native_LDET_	8.70292e+06	1.21408e+07	8.89282e+06	1.11839e+07	1.27011e+07	2.66274e+06	859508	816291	4.52188e+06	2.16377e+06	2.28214
ENSCAFP00000000596	RAP1B	RAP1B, member of RAS oncogene family		6	6	337.46	6.77619e-05	0.000138604	5.23614	3D_LDET	52580.8	47518.4	53162.1	39462.7	34444.3	547438	226512	178196	178124	259771	-2.61329
ENSCAFP00000019879	HNRNPA3	Heterogeneous nuclear ribonucleoprotein A3		6	5	341.51	6.60251e-05	0.000136918	5.22843	3D_LDET	86832.6	69392.3	62327.3	80236.6	84383.5	949605	257812	256374	279506	583207	-2.6021
ENSCAFP00000023136	ANXA11	annexin A11		5	5	329.83	2.64958e-05	7.74228e-05	5.21883	3D_LDET	51831.6	26683.2	33630.1	25937.5	38160.1	286168	165394	123926	122504	349988	-2.57198
ENSCAFP00000019118	MAP4	microtubule-associated protein 4		3	3	165.17	0.000589544	0.00074942	5.21851	3D_LDET	25784.8	8366.6	9040.52	8161.02	9519.02	62246.5	34303.1	63719.3	67391.8	127598	-2.54502
ENSCAFP00000010899	PDHB	pyruvate dehydrogenase (lipoamide) beta		2	2	126.54	0.000631359	0.000793608	5.19242	3D_LDET	37371.6	10436	17925	11882.4	77534.2	268785	88901.5	110970	140122	189709	-2.36361
ENSCAFP00000020009	HRG	histidine-rich glycoprotein		3	3	160.87	0.0040441	0.00443864	5.18253	Native_LDET_	36307.8	43609.9	43634.7	69446.6	126457	32714.4	13123.2	4936.71	1600.86	16372	2.21624
ENSCAFP00000019958	YWHAG	tyrosine 3-monooxygenase/tryptophan 5-monooxygenase activation protein, gamma		2	2	94.29	6.96018e-05	0.000139825	5.14918	3D_LDET	2715.69	6123.74	6385.03	2807.65	4138.69	25545.7	22012.5	17198.5	25167	38478.7	-2.53394
ENSCAFP00000027203	SEPT6	septin 6		4	3	218.2	6.09635e-05	0.000127598	5.10034	3D_LDET	22883.6	19086.5	15091.6	19698.4	20244.7	212659	84071	60081.5	59860	160923	-2.57393
ENSCAFP00000039938	ARPC3	actin related protein 2/3 complex, subunit 3, 21kDa		2	2	139.66	0.000525439	0.000679447	5.08094	3D_LDET	33928.8	40236.4	14050.1	17358.6	34855	340169	99966.8	70290.8	109530	214222	-2.57052
ENSCAFP00000026508	ANXA6	annexin A6		7	7	412.64	7.07889e-05	0.000141578	5.06271	3D_LDET	59845.6	87109.4	51561.8	64006.6	46027	552798	327911	209145	231809	520867	-2.57811
ENSCAFP00000017530	COL6A1	collagen, type VI, alpha 1		39	38	2786.02	0.000232094	0.000344263	4.99479	Native_LDET_	6.95138e+07	6.4989e+07	5.45565e+07	3.77026e+07	7.98646e+07	3.35757e+07	1.17291e+07	4.55751e+06	9.17757e+06	1.21265e+07	2.10722
ENSCAFP00000040304	RPS19	ribosomal protein S19		3	3	137.38	7.97576e-05	0.000154038	4.99414	3D_LDET	15843.6	20807	11371.5	11111	12557.1	126046	57562.6	42164.3	68696.9	125423	-2.55018
ENSCAFP00000026742	RPS14	ribosomal protein S14		2	2	144.56	0.000137512	0.00023039	4.97875	3D_LDET	49112.4	45256.7	33863.1	36082.1	45337.5	502670	172363	110186	129793	312905	-2.55015
ENSCAFP00000017751	IDH2	isocitrate dehydrogenase 2 (NADP+), mitochondrial		2	2	116.66	0.00325618	0.00360907	4.95252	3D_LDET	11182.7	8403.55	7967.66	7191.6	9676.64	141382	48380.4	13948.9	21865.5	37851.9	-2.56806
ENSCAFP00000038283	RPL22	ribosomal protein L22		2	2	101.58	0.000133691	0.000227023	4.90357	3D_LDET	69492.6	65630.8	47425.9	59255.4	61838.3	785817	234502	184405	204112	337061	-2.52352
ENSCAFP00000012705	TKT	transketolase		8	8	477.72	5.96168e-05	0.00012625	4.84691	3D_LDET	119525	71404.5	67701	116055	87205.3	542880	443250	233283	474170	854821	-2.46397
ENSCAFP00000021146	PCOLCE	procollagen C-endopeptidase enhancer		3	3	227.7	3.49896e-06	2.31549e-05	4.81356	Native_LDET_	158591	295593	248603	195911	291022	81800.6	49405.2	34941.2	46684.1	61966.1	2.11418
ENSCAFP00000004276	HNRNPA2B1	heterogeneous nuclear ribonucleoprotein A2/B1		8	7	465.88	0.000178215	0.000280408	4.70231	3D_LDET	298278	130123	128673	217811	153094	1.17616e+06	528013	842786	901866	1.44223e+06	-2.39798
ENSCAFP00000024874	NPM1	nucleophosmin (nucleolar phosphoprotein B23, numatrin)		8	8	450.91	0.000276567	0.000393845	4.70124	3D_LDET	174036	80243.1	231079	83044.3	233348	1.17369e+06	503373	380875	969934	1.05498e+06	-2.34835
ENSCAFP00000032278	PARK7	parkinson protein 7		2	2	80.9	0.000555881	0.000716752	4.68596	3D_LDET	5502.82	4622.7	3978	3420.87	2462.26	19569.2	18317.6	12990.6	13648.5	46099.3	-2.46857
ENSCAFP00000022228	ARPC1B	actin related protein 2/3 complex, subunit 1B, 41kDa		2	2	106.58	0.000718983	0.000883996	4.67098	3D_LDET	15604.6	10227.8	9905.21	22855.5	9993.36	151584	55135.5	30965.3	46247.3	100672	-2.48738
ENSCAFP00000017166	HSPA8	heat shock 70kDa protein 8		19	18	1139.76	5.50376e-05	0.000119045	4.63553	3D_LDET	496987	519122	347021	419484	472005	4.30102e+06	1.59733e+06	1.28287e+06	1.57521e+06	3.40637e+06	-2.43152
ENSCAFP00000041957	COL6A2	collagen type 6, alpha 2		24	24	1623.33	0.000399608	0.00054492	4.54426	Native_LDET_	2.55063e+07	2.62928e+07	2.11184e+07	1.77968e+07	3.45914e+07	1.60213e+07	5.03466e+06	1.84177e+06	3.61014e+06	5.60863e+06	1.96407
ENSCAFP00000009494	LAMP1	lysosomal-associated membrane protein 1		2	2	116.66	5.2976e-05	0.000116226	4.49863	3D_LDET	36320.4	49736.3	28270	29491.3	53634.8	349793	120036	163751	120972	231914	-2.32076
ENSCAFP00000030328	RPL9	ribosomal protein L9		2	2	144.9	0.00177499	0.00204282	4.44566	3D_LDET	37353.6	24620.1	45485.6	85603	32169.3	536181	158337	114259	113473	282488	-2.41924
ENSCAFP00000036674	PPL	periplakin		4	4	198.43	0.0112082	0.0118119	4.42573	3D_LDET	27218.1	16486.8	10792.4	12812.8	12107.1	137226	29802.6	44785.9	24854.4	194509	-2.44076
ENSCAFP00000026998	CKB	creatine kinase, brain		2	2	118.79	0.000887967	0.00106841	4.39182	3D_LDET	8650.61	14861.9	6234.8	8212.01	9137.41	92561.6	31348	27250.1	20829.7	75154.7	-2.39165
ENSCAFP00000006943	EMILIN1	elastin microfibril interfacer 1		9	9	447.27	0.000470834	0.000621336	4.35492	3D_LDET	87596.8	46700.8	118417	132579	111471	965141	273076	324729	268117	637012	-2.31275
ENSCAFP00000021714	UBA52	ubiquitin A-52 residue ribosomal protein fusion product 1		4	4	243.58	0.000179441	0.000281354	4.34655	3D_LDET	221756	236559	283340	311882	148142	1.03149e+06	1.10875e+06	984328	1.03536e+06	1.73906e+06	-2.29541
ENSCAFP00000008784	ARHGDIA	Rho GDP dissociation inhibitor (GDI) alpha		4	4	212.14	0.00111515	0.00131022	4.29618	3D_LDET	79085.4	39428.6	53159.1	46331.5	29137.1	174824	189776	169505	182297	512547	-2.31402
ENSCAFP00000013012	SOD1	superoxide dismutase 1, soluble		2	2	130	0.000126313	0.000218619	4.24921	3D_LDET	16934.9	17234.9	27774.3	21104.7	25043	81735.6	75746.9	76682.4	64881.6	210882	-2.23804
ENSCAFP00000029400	COL1A2	collagen, type I, alpha 2		34	34	2468.63	0.00856546	0.0090907	4.16347	Native_LDET_	1.92292e+07	4.69179e+07	4.71186e+07	2.93734e+07	7.45485e+07	2.86515e+07	9.77066e+06	1.60541e+06	1.3877e+07	3.7287e+06	1.91397
ENSCAFP00000041276	HNRNPU	heterogeneous nuclear ribonucleoprotein U (scaffold attachment factor A)		5	5	290.57	0.000315823	0.000440001	4.12606	3D_LDET	88289.9	71100.9	44637.3	68296.2	71658.5	648123	249215	163482	174715	427295	-2.27323
ENSCAFP00000009894	TALDO1	transaldolase 1		2	2	87.49	0.00268608	0.0030068	4.10899	3D_LDET	61325.8	15925.1	17529.5	24592.2	14177.5	159750	98565.8	61291.2	77815.8	260891	-2.30139
ENSCAFP00000004514	SYNCRIP	synaptotagmin binding, cytoplasmic RNA interacting protein		5	5	303.5	0.000176387	0.000280282	4.08981	3D_LDET	125029	71767.6	65107.3	125322	85606.2	819413	283617	288187	329582	503844	-2.23417
ENSCAFP00000024445	MSN	moesin		8	7	463.65	3.99894e-05	9.72776e-05	4.01832	3D_LDET	118402	58927.9	67944.7	95883.7	95694.8	492871	289438	231796	310142	652714	-2.17806
ENSCAFP00000016318	NCL	nucleolin		5	5	292.06	0.00126436	0.00147019	3.96374	3D_LDET	86314.2	43292.6	31654.5	50140.2	39424.3	479196	136161	129905	133924	304403	-2.23841
ENSCAFP00000023709	GLUD1	glutamate dehydrogenase 1		6	6	334.62	0.00441918	0.00481509	3.94771	3D_LDET	141766	111794	77854.9	91309.4	74001.2	1.05691e+06	445519	198070	158259	526013	-2.26333
ENSCAFP00000025056	COL1A1	collagen, type I, alpha 1		26	25	1990.43	0.00832467	0.00885603	3.93087	Native_LDET_	2.09112e+07	4.48384e+07	5.24918e+07	3.1038e+07	7.77069e+07	3.10212e+07	1.08566e+07	2.22535e+06	1.54523e+07	3.82625e+06	1.84047
ENSCAFP00000008756	ACTN4	actinin, alpha 4		4	4	214.98	4.99381e-05	0.000112361	3.90988	3D_LDET	25465.1	22941.4	21992.4	18098.4	26938.9	158900	64833.3	58210.6	69979.5	163696	-2.15921
ENSCAFP00000027140	MYO1D	myosin ID		3	3	188.66	6.34984e-05	0.000132288	3.90814	3D_LDET	28731.2	24506.8	31155.2	34628.5	31851.3	232888	82300.3	104636	79553.9	168442	-2.14612
ENSCAFP00000025264	RPS4Y2	ribosomal protein S4, Y-linked 2		11	10	583.16	0.000796414	0.0009693	3.88807	3D_LDET	247331	99755.5	303412	195268	365216	1.92904e+06	1.00605e+06	401341	631626	1.26371e+06	-2.11112
ENSCAFP00000000820	YWHAZ	tyrosine 3-monooxygenase/tryptophan 5-monooxygenase activation protein, zeta		14	13	770.61	0.00021272	0.000321221	3.8449	3D_LDET	558556	456664	283517	224164	326863	1.8115e+06	1.21436e+06	1.12462e+06	1.40779e+06	2.52877e+06	-2.12827
ENSCAFP00000021725	FBN1	fibrillin 1		6	6	479.27	0.0125585	0.0131265	3.83723	3D_LDET	252422	139891	154205	137481	150976	2.10231e+06	373395	552369	217899	562190	-2.18929
ENSCAFP00000001078	PLG	plasminogen		2	2	105.78	0.000567782	0.000727925	3.77605	Native_LDET_	35267.2	34904.9	43456.8	75630	47165.6	30701.7	10223.5	9459.22	11245.3	9470.44	1.73346
ENSCAFP00000040999	FTL	ferritin, light polypeptide		2	2	100.44	0.00271536	0.00303204	3.71192	3D_LDET	110747	54733.4	33022.2	58514.2	59550.7	268768	146689	124738	220710	606038	-2.11037
ENSCAFP00000021488	PRDX6	peroxiredoxin 6		3	3	190.51	0.000251547	0.000366331	3.61128	3D_LDET	117275	72746.1	61992.6	56205.3	56549.1	400394	279950	156611	271664	410416	-2.0581
ENSCAFP00000016007	HSPD1	heat shock 60kDa protein 1 (chaperonin)		12	11	666.22	0.000177512	0.000280282	3.60551	3D_LDET	210297	271459	142478	140365	245049	1.57532e+06	672061	464112	572297	870108	-2.04062
ENSCAFP00000021552	ARPC2	actin related protein 2/3 complex, subunit 2, 34kDa		2	2	97.06	0.000585324	0.000746164	3.5974	3D_LDET	15651.1	14070	19561.3	22934.1	23553.4	158545	54915.8	35880.8	40725.9	108320	-2.05653
ENSCAFP00000006766	VIM	vimentin		43	41	2946.25	0.000272637	0.000390721	3.57472	3D_LDET	2.32315e+07	1.52394e+07	1.5878e+07	1.75169e+07	2.21666e+07	1.19154e+08	3.58918e+07	5.11428e+07	5.47807e+07	1.19052e+08	-2.01485
ENSCAFP00000014914	CCT6A	chaperonin containing TCP1, subunit 6A (zeta 1)		3	3	122.66	0.00736297	0.0078515	3.52309	3D_LDET	23382.3	48558.7	9359.82	24374.3	26383.4	241613	98959.9	45594.6	47900.2	126891	-2.08672
ENSCAFP00000025862	S100A4	S100 calcium binding protein A4		5	4	233.24	0.00102331	0.00121822	3.47485	3D_LDET	233687	133351	259131	167189	222232	762176	548060	598171	382797	1.68278e+06	-1.96827
ENSCAFP00000018867	IQGAP1	IQ motif containing GTPase activating protein 1		9	9	590.42	0.000370663	0.000510087	3.44411	3D_LDET	125055	117887	143830	130756	151124	1.07788e+06	332082	263251	318194	682871	-1.99983
ENSCAFP00000025867	S100A6	S100 calcium binding protein A6		5	3	178.48	0.000221894	0.00033284	3.43693	3D_LDET	155916	99623	114672	112140	116124	390023	372527	379139	301155	853499	-1.93998
ENSCAFP00000039083	COL3A1	collagen type 3, alpha 1		13	13	857.65	0.0170697	0.0175775	3.32698	Native_LDET_	2.01215e+06	2.39663e+06	3.15978e+06	1.94639e+06	4.01585e+06	2.67946e+06	888584	80162.7	799872	225135	1.53376
ENSCAFP00000024801	LMNA	lamin A/C		13	13	793.69	0.00240308	0.00270346	3.2749	3D_LDET	2.72094e+06	2.1924e+06	1.20656e+06	1.13466e+06	2.07863e+06	7.88807e+06	2.81693e+06	7.26326e+06	6.84697e+06	8.19099e+06	-1.8223
ENSCAFP00000019762	RHOC	ras homolog family member C		4	4	246.93	0.00282594	0.00314771	3.25905	3D_LDET	124681	45761.2	96823.8	70444.1	190047	709099	323384	138112	207628	506963	-1.83676
ENSCAFP00000001850	AKR1B1	aldo-keto reductase family 1, member B1 (aldose reductase)		2	2	86.6	0.00208276	0.00236677	3.24973	3D_LDET	6054.89	10925.9	6583.56	5647.97	15399.8	60739.9	24620.9	11031.7	22097.3	43730.6	-1.86245
ENSCAFP00000025449	PGK1	phosphoglycerate kinase 1		20	20	1269.3	0.000183325	0.000286445	3.23774	3D_LDET	645827	606500	563980	433362	987055	4.1929e+06	1.9928e+06	1.16083e+06	1.34982e+06	2.99529e+06	-1.85287
ENSCAFP00000017397	TAGLN2	transgelin 2		9	9	613.52	0.000132268	0.000225457	3.23587	3D_LDET	809262	322113	464645	514200	495877	1.92547e+06	1.57799e+06	1.34054e+06	1.84134e+06	2.62394e+06	-1.83678
ENSCAFP00000042533	YWHAE	tyrosine 3-monooxygenase/tryptophan 5-monooxygenase activation protein, epsilon		5	5	192.5	0.000327088	0.000452963	3.22933	3D_LDET	58718.3	61354	51716.7	34635.9	56768.8	268043	140090	108695	125390	336834	-1.89526
ENSCAFP00000041760	HIST1H3H	histone cluster 1, H3h		7	7	313.62	0.000404301	0.000545491	3.21997	3D_LDET	2.92352e+06	2.62816e+06	1.56626e+06	2.1206e+06	2.15054e+06	1.55027e+07	7.56648e+06	5.48704e+06	4.98288e+06	8.75712e+06	-1.89288
ENSCAFP00000004677	UGP2	UDP-glucose pyrophosphorylase 2		3	3	154.09	0.00345456	0.00381954	3.21375	3D_LDET	19912.8	12121.6	14159.7	20024.4	21718.8	97506.5	53792.5	25681	26354.1	124103	-1.89667
ENSCAFP00000016021	EPRS	glutamyl-prolyl-tRNA synthetase		2	2	83.15	0.00104277	0.00123486	3.19448	Native_LDET_	89413.1	120723	105094	118249	151972	104524	24697	14962.2	28721.4	40860.2	1.45352
ENSCAFP00000018017	COL6A3	collagen, type VI, alpha 3		106	104	7529.76	0.000735107	0.000898908	3.14816	Native_LDET_	1.47659e+08	1.32409e+08	1.14203e+08	8.40369e+07	1.82827e+08	1.03182e+08	3.9659e+07	1.77663e+07	3.4521e+07	4.3821e+07	1.46824
ENSCAFP00000014590	PEBP1	phosphatidylethanolamine binding protein 1		5	5	386.23	0.000570207	0.000728957	3.1241	3D_LDET	327556	187365	213559	214880	265396	542869	694649	561291	975616	1.31463e+06	-1.75824
ENSCAFP00000024537	ANXA2	annexin A2		25	25	1675.74	0.00348564	0.00384446	3.10734	3D_LDET	6.37883e+06	3.56039e+06	2.20009e+06	1.86029e+06	2.18087e+06	1.52805e+07	8.22911e+06	8.28531e+06	7.07749e+06	2.01205e+07	-1.86629
ENSCAFP00000002591	ANXA1	annexin A1		14	14	902.54	0.00193168	0.00221185	3.07379	3D_LDET	1.47767e+06	678770	966753	728370	947287	2.44338e+06	1.95379e+06	2.65397e+06	2.87155e+06	6.42081e+06	-1.76796
ENSCAFP00000007805	GDI2	GDP dissociation inhibitor 2		3	3	161.11	0.00103468	0.00122851	3.0701	3D_LDET	54881.9	57161	27713.4	62431	51151.5	231057	101951	118643	134681	303803	-1.81295
ENSCAFP00000001150	FBLN1	fibulin 1		7	7	525.21	0.000685099	0.000851642	3.04117	Native_LDET_	474591	347618	438116	243166	599270	158971	83764.7	77302.8	204240	219832	1.4987
ENSCAFP00000028268	EEF2	eukaryotic translation elongation factor 2		11	11	704.33	0.00173873	0.00200623	3.00084	3D_LDET	262356	266072	250728	376079	361838	2.14708e+06	786748	386659	683022	1.28351e+06	-1.80116
ENSCAFP00000013989	Abi3bp	ABI gene family, member 3 (NESH) binding protein		9	9	544.77	0.00629652	0.00677855	2.98861	Native_LDET_	581168	440289	343334	265045	357116	335935	86567.7	58649.7	71559	257193	1.29473
ENSCAFP00000006170	ANXA5	annexin A5		15	15	845.19	0.00108975	0.0012871	2.91732	3D_LDET	827094	521820	774695	555302	484904	1.99136e+06	1.61462e+06	1.45837e+06	1.57651e+06	3.92156e+06	-1.7392
ENSCAFP00000005265	PSMB2	proteasome subunit beta type		321	269	16697.8	3.12596e-05	8.3731e-05	2.90674	3D_LDET	2.3685e+07	2.29134e+07	1.72588e+07	2.50328e+07	2.72371e+07	1.09304e+08	5.22153e+07	6.65872e+07	5.75659e+07	8.47497e+07	-1.67347
ENSCAFP00000023240	TPM4	tropomyosin 4		10	9	473.2	0.00454322	0.00493828	2.89374	3D_LDET	282649	375679	228958	236017	248075	1.87562e+06	418936	546721	937016	826208	-1.74742
ENSCAFP00000012911	DPYSL2	dihydropyrimidinase-like 2		5	5	271.42	0.00079698	0.0009693	2.88504	3D_LDET	79048.8	62088.8	61654.6	66006.2	45881.4	256863	180157	106211	181575	330701	-1.74598
ENSCAFP00000034804	CLU	clusterin		7	7	493.02	0.00972836	0.0103006	2.87989	Native_LDET_	946672	485731	1.80261e+06	2.01497e+06	1.52594e+06	366222	528732	270799	690062	656223	1.43156
ENSCAFP00000004671	MDH1	malate dehydrogenase 1, NAD (soluble)		2	2	114.81	0.000867891	0.00104987	2.81695	3D_LDET	34549.4	56445.6	31595.6	25897.3	49119.4	237629	96651.4	74756.4	79642.2	147610	-1.68705
ENSCAFP00000036825	AMBP	alpha-1-microglobulin/bikunin precursor		2	2	96.37	0.0117196	0.012322	2.74251	Native_LDET_	84926.3	86488	130222	128612	52828.7	50361.9	20152.7	29500.7	45612.6	57050.9	1.25306
ENSCAFP00000008083	PNP	purine nucleoside phosphorylase		5	5	322.72	0.00720587	0.00770223	2.54356	3D_LDET	163732	72595.3	79400	67364.9	69241.6	243880	217572	166915	160461	543847	-1.55886
ENSCAFP00000021176	FN1	fibronectin 1		16	16	1060.17	0.0183689	0.0188721	2.49598	Native_LDET_	2.67473e+06	2.46231e+06	6.85028e+06	8.6519e+06	6.73673e+06	2.13936e+06	1.46211e+06	1.86478e+06	3.54002e+06	2.4311e+06	1.25915
ENSCAFP00000013330	COL2A1	collagen, type II, alpha 1		8	8	569.33	0.00409069	0.00446799	2.49449	Native_LDET_	251350	323160	372731	253899	591662	298991	104619	84049.1	194891	81658.6	1.23018
ENSCAFP00000000680	MATN2	matrilin 2		3	3	161.46	0.00190053	0.00218173	2.41099	Native_LDET_	58001.5	52578.8	71925	55780.3	91957.9	68913	16187	17298.1	18132.4	35050.5	1.08587
ENSCAFP00000041084	Hist1h2bh	histone cluster 1, H2bh		12	12	743.69	0.00256508	0.00287852	2.37815	3D_LDET	1.10844e+07	7.69648e+06	5.76901e+06	8.61863e+06	9.1788e+06	4.23488e+07	2.27572e+07	1.26756e+07	1.27811e+07	2.47353e+07	-1.44502
ENSCAFP00000040150	LASP1	LIM and SH3 protein 1		2	2	85.15	0.0120688	0.0126596	2.33031	3D_LDET	11022.4	13235.3	7184.73	14331.7	15671.2	56717.1	16658.2	13641.8	27573.3	49847.5	-1.42017
ENSCAFP00000025121	CHAD	chondroadherin		6	6	338.27	0.014723	0.0152658	2.17733	3D_LDET	27377.9	73754.4	65935.2	27086.6	79354.3	259186	94550.6	71150	99339	144799	-1.29047
