# Supplementary material for: Proteomic differences between native and tissue‐engineered tendon and ligament
Source: Proteomics. 2016 May 11;16(10):1547–56. doi: 10.1002/pmic.201500459 (PMC5132062; doi:10.1002/pmic.201500459)
Supplement: Supplementary file 1 — Supplementary Information [file PMIC-16-1547-s001.zip › pmic12319-sup-0005-text.xlsx]

## Sheet: Legend
Supplementary Table 3.
Differential expressed proteins between native ligament and 3D TE ligament construct

## Sheet: Sheet1
										Native_ACL raw abundance					3D_ACL raw abundance
Accession	Symbol	Entrez Gene Name	Peptide count	Peptides used for quantitation	Confidence score	Anova (p)	q Value	Max fold change	Highest mean condition	Native_ACL_A	Native_ACL_B	Native_ACL_C	Native_ACL_D	Native_ACL_E	3D_ACL_A	3D_ACL_B	3d_ACL_C	3D_ACL_D	3D_ALC_E	Log2 ratio (native ACL/3D ACL)
ENSCAFP00000012386	FGB	fibrinogen beta chain	9	8	436.2	1.77433e-06	5.25436e-07	489.591	3D_ACL	121176	242440	68347.8	115591	101146	1.17347e+07	3.81104e+07	1.47217e+08	7.71305e+07	6.24673e+07	-9.01952
ENSCAFP00000036232	FGA	fibrinogen alpha chain	12	11	525.02	5.01189e-06	9.02537e-07	338.751	3D_ACL	118710	331576	194070	288648	102788	1.20567e+07	4.30619e+07	1.58799e+08	9.74136e+07	7.08907e+07	-8.52753
ENSCAFP00000016949	ACAN	Aggrecan core protein	12	12	841.52	3.84459e-09	2.96941e-08	264.545	Native_ACL	1.32769e+07	1.19773e+07	1.86942e+07	8.00832e+06	1.36641e+07	49400.4	56511.4	56104.3	26135.5	86038.3	7.90284
ENSCAFP00000021570	COMP	cartilage oligomeric matrix protein	41	41	3329.01	1.10451e-07	1.49121e-07	213.502	Native_ACL	2.30129e+08	2.08818e+08	1.82009e+08	5.23005e+07	1.25891e+08	642714	1.27045e+06	885028	594187	595751	7.6466
ENSCAFP00000012417	FGG	fibrinogen gamma chain	19	19	988.08	1.3395e-06	4.83661e-07	198.58	3D_ACL	292201	461589	318565	366313	259267	1.6708e+07	4.47386e+07	1.50974e+08	7.11077e+07	8.01505e+07	-7.74274
ENSCAFP00000041629	PCOLCE2	procollagen C-endopeptidase enhancer 2	2	2	142.66	6.22083e-06	1.02941e-06	146.623	Native_ACL	138024	105835	163014	87767.5	155569	631.068	846.653	795.761	2255.23	126.084	7.12605
ENSCAFP00000011638	TMSB10	thymosin beta-10	2	2	83.08	0.00213313	0.000112268	140.301	3D_ACL	214.88	0	0.923404	206.833	97.2864	5232.06	6065.75	13068.2	6458.42	60012.5	-7.44884
ENSCAFP00000042916	HAPLN1	hyaluronan and proteoglycan link protein 1	7	6	478.81	1.9053e-07	1.79588e-07	136.917	Native_ACL	3.44039e+06	3.88524e+06	5.83303e+06	1.94884e+06	3.18551e+06	11769.5	17387.5	24909.6	35709.7	61524.6	6.91773
ENSCAFP00000038725	LOX	lysyl oxidase	6	6	448.77	6.68086e-07	3.31661e-07	95.5506	Native_ACL	1.76657e+06	1.11077e+06	719688	771262	1.38806e+06	4033.11	15856.9	19901.2	7889.9	17193	6.47137
ENSCAFP00000010145	HSPB6	heat shock protein, alpha-crystallin-related, B6	2	2	104.69	1.88913e-05	2.18237e-06	89.3065	3D_ACL	123.669	274.728	1955.56	1037.43	1044.24	52925.8	86005.9	73860.1	63034.3	180025	-6.68328
ENSCAFP00000003355	OGN	osteoglycin	15	14	980.44	4.8469e-06	8.90282e-07	86.0115	Native_ACL	9.81668e+07	3.52891e+07	4.67475e+07	8.46294e+07	6.06832e+07	873624	2.20509e+06	446684	323791	312514	6.28941
ENSCAFP00000009230	DCN	decorin	25	22	1548.89	2.13485e-07	1.86729e-07	63.8581	Native_ACL	2.1209e+08	1.87365e+08	1.41899e+08	1.36251e+08	1.86265e+08	4.14774e+06	5.04295e+06	2.13818e+06	1.53932e+06	1.71342e+06	5.88859
ENSCAFP00000017329	CRP	C-reactive protein, pentraxin-related	2	2	96.3	0.00980055	0.000463962	60.6299	Native_ACL	16719.7	32931.9	25356.4	83437.6	11019	555.438	0	0	1721.98	1145.73	5.62952
ENSCAFP00000026809	ETFA	electron-transfer-flavoprotein, alpha polypeptide	2	2	132.83	4.23296e-06	8.27141e-07	60.5037	3D_ACL	735.086	2186.26	1825.45	2547.05	3303.47	62929.3	83681	236355	93278.4	225531	-6.04924
ENSCAFP00000021489	ACAT1	acetyl-CoA acetyltransferase 1	3	3	165.64	6.68767e-08	1.49121e-07	59.5601	3D_ACL	2222.94	707.967	1483.93	1205.33	1079.91	62737.7	91080.4	72856.2	80162.8	143366	-6.07025
ENSCAFP00000025819	SRPX2	sushi-repeat containing protein, X-linked 2	2	2	104.5	1.14179e-06	4.54157e-07	53.5983	Native_ACL	54298.1	75779.6	72139	51063.1	66165	981.663	1014.71	358.237	1097.39	3570.19	5.5075
ENSCAFP00000029393	SARS	seryl-tRNA synthetase	2	2	80.16	0.00644593	0.000314057	47.4727	3D_ACL	0	288.139	280.697	705.287	519.988	12773.6	15458.3	13489.4	23830.7	33125.3	-5.78138
ENSCAFP00000042401	CILP2	cartilage intermediate layer protein 2	28	27	1843.1	1.67471e-06	5.25436e-07	47.3687	Native_ACL	1.4202e+07	2.4191e+07	1.28675e+07	3.81523e+06	1.09824e+07	206113	408155	315106	265044	303417	5.46278
ENSCAFP00000004469	PTGR1	prostaglandin reductase 1	2	2	82.35	0.0012769	6.95968e-05	42.3197	3D_ACL	333.836	462.823	266.627	466.525	6.21608	9768.27	13847.3	6315.19	14791.5	33916.4	-5.67796
ENSCAFP00000013916	PRELP	proline/arginine-rich end leucine-rich repeat protein	21	20	1382.53	1.08596e-06	4.43812e-07	42.1014	Native_ACL	4.91678e+07	4.84785e+07	3.55835e+07	4.2011e+07	5.54683e+07	1.30003e+06	2.60134e+06	789250	486658	769108	5.27792
ENSCAFP00000013913	FMOD	fibromodulin	15	13	884.29	7.69186e-07	3.62268e-07	39.2849	Native_ACL	4.21241e+07	3.66823e+07	2.261e+07	1.6521e+07	3.3169e+07	593436	1.19291e+06	1.04398e+06	788162	422567	5.22469
ENSCAFP00000003680	COL15A1	collagen, type XV, alpha 1	6	5	404.23	3.72874e-07	2.31247e-07	38.4369	Native_ACL	354662	443552	207708	131943	266057	6556.2	8567.06	4208.21	11857.6	8770.04	5.13479
ENSCAFP00000031948	SERPINA1	serpin peptidase inhibitor, clade A (alpha-1 antiproteinase, antitrypsin), member 1	3	3	196.27	9.07327e-08	1.49121e-07	38.2822	Native_ACL	389100	859693	605465	724325	602658	14543.6	19028.8	14095.6	12898	34611.1	5.06283
ENSCAFP00000042866	VDAC3	voltage-dependent anion channel 3	3	2	165.37	0.000121115	9.3473e-06	37.3863	3D_ACL	169.647	567.722	2148.38	881.981	99.8018	23995.7	29478.6	32954.6	23120.3	58563.5	-5.44187
ENSCAFP00000006175	RPN1	ribophorin I	9	8	500.41	9.05073e-08	1.49121e-07	34.0242	3D_ACL	5703.56	4777.43	8262.58	6248.56	3467.51	154819	224313	204843	191824	321306	-5.26864
ENSCAFP00000026675	TTR	transthyretin	3	3	179.53	6.73388e-08	1.49121e-07	33.7926	Native_ACL	155783	244379	302741	198327	175574	4263.75	6204.99	8270.01	7808.71	8619.19	4.9364
ENSCAFP00000024635	CRABP2	cellular retinoic acid binding protein 2	2	2	111.4	3.82898e-05	3.53422e-06	33.7003	3D_ACL	1382.95	2210.21	449.903	1344.15	1008.92	34498.7	36742.5	34682.8	14345.3	134624	-5.31655
ENSCAFP00000024271	SOD3	superoxide dismutase 3, extracellular	9	9	708.31	1.54079e-06	5.14572e-07	32.0787	Native_ACL	7.24785e+06	3.76838e+06	2.50035e+06	1.68522e+06	4.17842e+06	87019.5	139274	126071	80471.6	234748	4.85949
ENSCAFP00000021235	HBB	hemoglobin, beta	10	10	618.72	1.2043e-05	1.60295e-06	31.7615	Native_ACL	1.76201e+06	3.61899e+06	717914	3.18584e+06	4.28146e+06	70027.9	109160	103875	59094.1	126658	4.85485
ENSCAFP00000009210	KERA	keratocan	7	7	414.84	1.49615e-06	5.14572e-07	30.3572	Native_ACL	2.28582e+06	581354	859018	543243	1.01161e+06	33721.5	28999	34444.3	32340.6	63038.7	4.77756
ENSCAFP00000027792	TUBB6	tubulin, beta 6 class V	3	3	248.2	2.1183e-06	5.42087e-07	30.0237	3D_ACL	12002.1	17958.3	9745.43	12934.7	15158.5	157415	337483	393273	593281	812064	-5.08015
ENSCAFP00000006646	SUCLA2	succinate-CoA ligase, ADP-forming, beta subunit	2	2	80.13	1.60986e-05	1.92014e-06	29.0348	3D_ACL	318.528	84.58	360.111	546.569	672.991	8811.05	10116	9827.75	14335.3	21848.6	-5.03348
ENSCAFP00000038830	AHNAK2	protein AHNAK2	5	5	232.76	6.8576e-06	1.08587e-06	28.2363	3D_ACL	9697.27	7165.32	3524.23	5603.93	4569.94	136110	163284	89945.8	111055	520152	-5.06152
ENSCAFP00000013989	Abi3bp	ABI gene family, member 3 (NESH) binding protein	9	9	544.77	4.84984e-09	2.96941e-08	27.1834	Native_ACL	1.96891e+06	3.4235e+06	1.80599e+06	1.54499e+06	2.17439e+06	83468.2	91130.2	68628.4	84507.6	115517	4.62241
ENSCAFP00000021282	PTTG1IP	pituitary tumor-transforming 1 interacting protein	2	2	111.28	9.39602e-05	7.53654e-06	26.736	3D_ACL	5905.16	2031.87	8216.98	6444.9	4737.48	179487	144406	175021	31813.5	303244	-4.9311
ENSCAFP00000020163	Prg4	proteoglycan 4	6	6	382.26	0.00013829	1.05399e-05	26.027	Native_ACL	412206	132945	1.27973e+06	602514	937403	11408.4	24414.4	40706.9	36232.2	25607.3	4.60392
ENSCAFP00000028297	BGN	biglycan	15	14	992.29	9.49848e-06	1.36456e-06	25.9324	Native_ACL	2.05652e+07	2.62654e+07	1.77918e+07	2.68339e+07	2.03741e+07	1.33757e+06	1.90185e+06	647990	426125	397562	4.56911
ENSCAFP00000025244	CILP	cartilage intermediate layer protein	17	16	1118.27	4.40774e-06	8.44827e-07	25.8481	Native_ACL	1.66165e+07	1.35845e+07	8.12997e+06	3.41149e+06	1.06625e+07	227638	565020	454349	459666	467952	4.59086
ENSCAFP00000041023	LGALS1	lectin, galactoside-binding, soluble, 1	8	8	616.05	1.74187e-07	1.77749e-07	24.8847	3D_ACL	187870	137846	145044	126513	100306	2.31905e+06	3.48712e+06	4.02241e+06	3.06658e+06	6.70128e+06	-4.81209
ENSCAFP00000009219	LUM	lumican	17	17	1161.22	7.13981e-08	1.49121e-07	24.7535	Native_ACL	7.24069e+07	5.38888e+07	5.54471e+07	7.36577e+07	6.14819e+07	3.71776e+06	3.55369e+06	2.35671e+06	2.36333e+06	2.03761e+06	4.49745
ENSCAFP00000005065	PDIA4	protein disulfide isomerase family A, member 4	8	8	490.77	0.00041303	2.62756e-05	24.6852	3D_ACL	28943.2	37070.6	76157	20770.9	20526.5	225617	324853	1.47569e+06	2.17853e+06	617666	-4.71613
ENSCAFP00000037737	AP2A1	adaptor-related protein complex 2, alpha 1 subunit	2	2	119.16	6.32477e-06	1.03379e-06	24.1649	3D_ACL	790.255	379.052	746.378	1240.37	1172.28	13492.1	17361.4	16869.8	18103.3	56441.7	-4.82009
ENSCAFP00000002914	HSP90AB1	heat shock protein 90kDa alpha (cytosolic), class B member 1	12	11	708.52	3.33643e-06	6.96407e-07	23.9482	3D_ACL	101130	95288.9	135746	65531.8	76735.7	936936	1.7876e+06	3.04867e+06	3.43667e+06	3.25223e+06	-4.7152
ENSCAFP00000042580	RPS20	ribosomal protein S20	2	1	96.2	3.86748e-05	3.55191e-06	23.7275	3D_ACL	1886.62	420.466	2322.53	2887.8	2104.5	28980.1	37335.4	38736.8	52444.8	108769	-4.7904
ENSCAFP00000003434	RPS5	ribosomal protein S5	3	3	140.22	0.00015938	1.19005e-05	23.6898	3D_ACL	6343.9	268.063	2183.26	861.598	1678.67	31402.8	56436.2	47572.9	64302.6	98951	-4.71961
ENSCAFP00000039944	LRP1	low density lipoprotein receptor-related protein 1	3	3	171.35	5.41873e-05	4.71714e-06	23.4228	3D_ACL	10781.3	5610.45	30191.5	6968.57	12132.8	100485	218062	450557	446765	462792	-4.67561
ENSCAFP00000014427	SFXN3	sideroflexin 3	4	4	216.72	1.76579e-06	5.25436e-07	22.1605	3D_ACL	3686.74	1904.95	2932.62	1108.88	1568.01	38599.7	55849.5	30987.9	55732.3	99784.2	-4.64861
ENSCAFP00000002495	SND1	staphylococcal nuclease and tudor domain containing 1	5	5	278.31	1.12906e-05	1.5249e-06	22.1266	3D_ACL	1506.69	4853.99	1961.57	2558.1	1073.39	30946.1	63059.5	37970.5	79248.7	91615.6	-4.66302
ENSCAFP00000010469	HNRNPF	heterogeneous nuclear ribonucleoprotein F	2	2	89.76	3.98267e-07	2.31247e-07	22.054	3D_ACL	2013.24	2863.97	1126.17	1617.76	1679.05	30336.9	40851.2	34529.3	40120	87301.2	-4.64778
ENSCAFP00000016373	FABP3	fatty acid binding protein 3, muscle and heart (mammary-derived growth inhibitor)	4	3	240.61	0.00033074	2.19316e-05	22.0071	3D_ACL	3418.83	8180.92	3736.22	1425.3	3751.42	73983.6	57094.1	49616.2	21406.7	331549	-4.7013
ENSCAFP00000027160	SLC25A5	solute carrier family 25 (mitochondrial carrier; adenine nucleotide translocator), member 5	2	2	115.66	1.21777e-07	1.49121e-07	21.6828	3D_ACL	3552.04	4402.61	5259.32	5244.37	3627.14	75181.1	89477.8	75122.3	144753	159823	-4.62338
ENSCAFP00000010192	PCBP2	poly(rC) binding protein 2	2	2	113.55	1.54843e-05	1.85893e-06	21.4844	3D_ACL	2329.28	2685.42	3420.53	607.664	1024.03	36434.4	38598.3	28924.9	50500.7	90426.9	-4.60441
ENSCAFP00000024545	ANGPTL7	angiopoietin-like 7	8	8	465.87	9.86762e-06	1.40503e-06	21.4572	Native_ACL	485407	212571	546528	233873	871652	13012.6	26172.6	31193.5	13249.7	33034.1	4.33227
ENSCAFP00000017002	MFGE8	milk fat globule-EGF factor 8 protein	9	9	694.25	1.30808e-05	1.64233e-06	21.3027	Native_ACL	5.65812e+06	2.88723e+06	1.37631e+07	5.26957e+06	5.56222e+06	172438	438049	445226	316913	317871	4.29307
ENSCAFP00000024890	PHB	prohibitin	5	5	247.54	8.4179e-07	3.81089e-07	21.1113	3D_ACL	7107.85	4319	4019.47	3692.01	3281.46	76287.4	83948.7	55555.2	148718	172612	-4.5824
ENSCAFP00000022105	LGALS3	lectin, galactoside-binding, soluble, 3	14	14	979.67	2.88619e-06	6.31115e-07	20.9234	3D_ACL	135114	136748	164029	161815	168645	2.36022e+06	2.7904e+06	3.95048e+06	1.52473e+06	7.65401e+06	-4.57611
ENSCAFP00000043192	HK1	hexokinase 1	2	2	85.73	0.000867468	4.88765e-05	20.7046	3D_ACL	381.231	86.4058	761.089	822.759	42.0929	4642.19	5834.38	7226.33	16414.4	17789.6	-4.63189
ENSCAFP00000013330	COL2A1	collagen, type II, alpha 1	8	8	569.33	0.00466728	0.000231076	20.5727	Native_ACL	3.05359e+06	7.23022e+06	888933	292635	430337	137879	164905	146590	75400.5	92031.2	4.26948
ENSCAFP00000043117	TNXB	tenascin XB	69	68	5162.8	2.55892e-06	6.10272e-07	20.5382	Native_ACL	1.47274e+07	1.79335e+07	5.33779e+06	7.27442e+06	1.0838e+07	375611	580524	661168	440144	957470	4.2181
ENSCAFP00000027329	LAMP2	lysosomal-associated membrane protein 2	5	5	241.38	1.95544e-07	1.79588e-07	20.5099	3D_ACL	4579.96	6138.58	4777.19	7988.33	7389.65	105169	178497	125041	90426.8	214561	-4.53086
ENSCAFP00000015406	CTTN	cortactin	4	4	124.45	1.66164e-05	1.95986e-06	20.2922	3D_ACL	2756.11	6540.59	4903.82	4680.84	7424.31	42902.9	66910.2	184117	126209	155667	-4.45214
ENSCAFP00000009784	ARL6IP5	ADP-ribosylation-like factor 6 interacting protein 5	2	2	162.58	0.000795638	4.5106e-05	20.1846	3D_ACL	11603.9	3732.73	5824.18	18576.5	656.235	68995.4	195244	235530	168630	296458	-4.57812
ENSCAFP00000034400	CCT3	chaperonin containing TCP1, subunit 3 (gamma)	4	4	257.9	2.02147e-06	5.30436e-07	20.1669	3D_ACL	5933.84	2820.44	6924.93	5409.92	3360.6	71056.2	108419	64931.3	145370	174983	-4.52974
ENSCAFP00000028858	UAP1L1	UDP-N-acteylglucosamine pyrophosphorylase 1-like 1	4	4	279.94	1.11901e-05	1.52253e-06	19.565	3D_ACL	9313.56	3187.23	1771.32	2379.17	2550.34	62217.7	110600	57648.9	53154.9	139126	-4.46049
ENSCAFP00000018709	RPL35A	ribosomal protein L35a-like	5	5	231.84	1.62196e-07	1.77749e-07	19.3785	3D_ACL	2866.98	5342.24	4395.02	5331.02	5524.67	72317.9	75799.2	89689.9	105713	168807	-4.44879
ENSCAFP00000004593	CCT4	chaperonin containing TCP1, subunit 4 (delta)	4	4	254.48	4.9132e-06	8.93525e-07	19.2046	3D_ACL	5796.47	6514.32	10911.8	11158.8	4263.48	85298.9	172497	135453	187863	279001	-4.47618
ENSCAFP00000042411	HBA	hemoglobin subunit alpha	5	5	264.72	0.000117082	9.1126e-06	19.0686	Native_ACL	423675	804345	160670	795738	1.07541e+06	17144.5	25495.9	68302.5	30898.8	40286.5	4.16178
ENSCAFP00000028278	CPT2	carnitine palmitoyltransferase 2	3	3	140.46	2.01273e-05	2.21277e-06	18.5281	3D_ACL	1509.15	351.928	551.441	271.007	1279.42	15978.3	22562.6	11087.8	9109.22	20260.3	-4.31718
ENSCAFP00000022289	RPL18A	ribosomal protein L18a	6	6	376.85	4.12047e-06	8.13819e-07	18.2811	3D_ACL	4858.24	5878.19	6892.62	13023.1	8210.64	83074.6	129849	129273	178023	305788	-4.40969
ENSCAFP00000021512	P4HA1	prolyl 4-hydroxylase, alpha polypeptide I	3	3	178.69	2.86192e-05	2.78665e-06	18.2155	3D_ACL	4493.81	7171.54	2097.78	1854.78	1564.5	40598.7	69022.6	98934.1	39568.3	94369.3	-4.31707
ENSCAFP00000012804	CCT8	chaperonin containing TCP1, subunit 8 (theta)	2	1	94.87	3.08375e-05	2.93485e-06	18.1271	3D_ACL	1714.94	731.434	2722.55	621.189	499.866	16100	26544	14695.6	28743.3	43761.6	-4.36759
ENSCAFP00000004483	CAP1	CAP, adenylate cyclase-associated protein 1 (yeast)	3	3	151.73	2.54408e-05	2.55354e-06	17.8867	3D_ACL	3770.64	3519.27	1796.73	3002.7	1907.67	29085.1	52672	68206.3	22290.7	113673	-4.35246
ENSCAFP00000009139	POSTN	periostin, osteoblast specific factor	12	12	675.88	4.53665e-07	2.52514e-07	17.8015	3D_ACL	14069	23084.5	18915.5	9577.27	15357.4	415836	318795	194360	202413	474553	-4.3093
ENSCAFP00000019758	PSMA6	proteasome (prosome, macropain) subunit, alpha type, 6	2	2	84.69	0.00038863	2.53117e-05	17.7187	3D_ACL	481.523	609.71	1774.03	2166.08	202.197	10910.7	17746.1	30275.9	10677.5	40155.2	-4.39049
ENSCAFP00000024703	PGD	phosphogluconate dehydrogenase	3	3	211.52	2.14857e-06	5.42087e-07	17.2483	3D_ACL	11086.6	3513.74	9748.37	9291.78	10937.8	122727	165002	134867	155637	288159	-4.2806
ENSCAFP00000003864	RPS9	ribosomal protein S9	9	9	427.54	2.9628e-07	2.26754e-07	16.998	3D_ACL	15104.1	12903.5	15334	12482.4	10252.1	151865	195593	201286	278301	451785	-4.27455
ENSCAFP00000008777	P4HB	prolyl 4-hydroxylase, beta polypeptide	21	21	1050.3	3.19468e-06	6.74485e-07	16.6173	3D_ACL	48618.1	60739.9	70123.9	88672.8	29801.4	801538	1.04319e+06	1.36314e+06	927750	1.48199e+06	-4.23678
ENSCAFP00000005620	SNX3	sorting nexin 3	3	3	142.74	1.13732e-07	1.49121e-07	16.2168	3D_ACL	1798.68	1856.11	1947.81	1788.95	1984.31	31209.4	27782.1	25723.4	21680.6	66911.7	-4.20824
ENSCAFP00000025504	NME2	nucleoside diphosphate kinase	4	4	230.35	4.60286e-05	4.12418e-06	15.8472	3D_ACL	8671.71	15738	13612.2	7399.56	8747.96	171334	201933	189419	49864.9	354132	-4.15749
ENSCAFP00000011755	CTSB	cathepsin B	2	2	166.58	0.000646841	3.84506e-05	15.7962	3D_ACL	7155.32	26820.8	12820.8	2937.17	11133.8	135241	252971	274030	39283	345890	-4.10501
ENSCAFP00000001399	VDAC1	voltage-dependent anion channel 1	6	5	383.72	7.30712e-06	1.12788e-06	15.5214	3D_ACL	16043.4	28624.1	22427.8	10129.5	7808.13	218634	318828	237243	215470	502532	-4.13376
ENSCAFP00000012843	THBS1	thrombospondin 1	23	23	1578.73	7.70992e-05	6.46612e-06	15.4775	Native_ACL	5.07334e+06	2.93179e+06	3.21702e+06	785385	4.23363e+06	94867.5	271006	268459	271071	197890	3.87976
ENSCAFP00000021319	PHB2	prohibitin 2	2	2	130.45	9.0509e-06	1.31943e-06	14.9912	3D_ACL	1312.66	965.407	2893.7	1419.68	763.29	18075	19447.3	16934	33344.2	38029.5	-4.09666
ENSCAFP00000027547	VTN	vitronectin	5	5	338.14	0.000418478	2.64146e-05	14.9365	Native_ACL	175197	195659	557521	437296	161453	4315.18	22992.8	33823.1	19814.4	35254.3	3.71614
ENSCAFP00000021561	RPL27	ribosomal protein L27	3	3	111.63	1.9166e-06	5.25436e-07	14.8649	3D_ACL	6650.36	4734.19	6923.53	9200.84	6791.75	70872.1	90488.5	100728	88078.3	240214	-4.10534
ENSCAFP00000004844	RPS7	ribosomal protein S7	7	7	330.29	5.61052e-07	3.03102e-07	14.7066	3D_ACL	39884.1	38571.6	46343.8	43954.5	31238	440468	502420	497158	647694	1.3032e+06	-4.08367
ENSCAFP00000025107	PPIB	peptidylprolyl isomerase B (cyclophilin B)	12	11	738.51	7.54658e-07	3.62268e-07	14.6123	3D_ACL	80194.6	110534	103511	83345.5	61523.4	1.18542e+06	1.33773e+06	1.39663e+06	851589	2.50501e+06	-4.05057
ENSCAFP00000001531	TGFBI	transforming growth factor, beta-induced, 68kDa	25	25	1505.68	4.68281e-06	8.77206e-07	14.5936	Native_ACL	5.74876e+06	9.03561e+06	2.5501e+06	4.20493e+06	4.45287e+06	345111	399875	522324	283410	371810	3.757
ENSCAFP00000004217	ETFB	electron-transfer-flavoprotein, beta polypeptide	3	3	150.93	9.26695e-07	4.05277e-07	14.5061	3D_ACL	2340.67	2076.7	1719.54	2445.96	1220.94	24235.5	33542.8	20695.9	31301.8	54250.4	-4.06444
ENSCAFP00000033141	PDIA6	protein disulfide isomerase family A, member 6	7	7	442.21	8.82788e-08	1.49121e-07	14.4937	3D_ACL	27199.3	21517.3	29841.3	24449.3	22805.9	270223	367495	403686	336118	675114	-4.02812
ENSCAFP00000005417	RPL13A	ribosomal protein L13a	9	7	356.02	3.90975e-07	2.31247e-07	14.3356	3D_ACL	6073.56	6655.37	9933.39	4220.61	6320.76	75942.5	78197.2	82474.5	110969	187048	-4.00913
ENSCAFP00000028380	SERPINF1	serpin peptidase inhibitor, clade F (alpha-2 antiplasmin, pigment epithelium derived factor), member 1	3	3	187.5	2.17202e-05	2.30821e-06	13.6641	Native_ACL	36674.9	87895.4	76877.5	66000.2	50580.1	4581.11	5146.91	4409.45	8793.71	2317.16	3.65489
ENSCAFP00000011852	RPL7	ribosomal protein L7	6	6	268.15	1.00529e-06	4.29425e-07	13.5744	3D_ACL	20613.3	10018.9	16686.2	14556.6	10673.9	157395	183175	160572	243762	378080	-3.95224
ENSCAFP00000001730	RPS10	ribosomal protein S10	3	3	144.05	3.98952e-06	7.96521e-07	13.5489	3D_ACL	16968.4	8937.14	16055.2	25515.9	20426.2	180334	230409	191522	260888	511798	-3.96733
ENSCAFP00000028067	ACAA2	acetyl-Coenzyme A acyltransferase 2	2	2	116.16	0.000219355	1.54967e-05	13.5374	3D_ACL	1213.39	998.891	6197.49	6991.1	1362.39	32666.9	47830.9	57440.9	58266.9	68008.2	-3.97833
ENSCAFP00000034020	RNH1	ribonuclease/angiogenin inhibitor 1	2	2	79.16	6.98004e-05	5.90829e-06	13.4084	3D_ACL	5247.89	3214.99	3114.04	712.22	1711.73	23842.9	41241.6	31469.7	33300.2	81312.9	-3.9148
ENSCAFP00000001886	RPL10A	ribosomal protein L10a	4	4	158.82	1.23731e-06	4.64542e-07	13.394	3D_ACL	6616.38	6710.59	4488.56	6122.84	8667.47	51053	73161.3	78478.9	115421	171608	-3.90876
ENSCAFP00000001936	MATR3	matrin 3	3	3	174.2	5.27419e-06	9.22666e-07	13.3289	3D_ACL	6724.77	6487.49	9661.27	4598.26	6967	49742.4	79495.1	76605.1	88406.4	230920	-3.93068
ENSCAFP00000012308	GOT2	glutamic-oxaloacetic transaminase 2, mitochondrial	3	3	180.2	8.28295e-05	6.79205e-06	13.2912	3D_ACL	1904.06	4344.48	13350	4881.79	2135.23	48306.4	79084.4	68981.6	86000.4	120716	-3.92076
ENSCAFP00000033307	RPS11	ribosomal protein S11	6	6	275.76	2.59152e-06	6.10272e-07	13.2635	3D_ACL	6731.95	11482.2	9901.11	11102.3	8805.78	86471.8	89356.5	112903	185724	252425	-3.91991
ENSCAFP00000001150	FBLN1	fibulin 1	7	7	525.21	2.43577e-05	2.48558e-06	13.1279	Native_ACL	1.96858e+06	1.37932e+06	2.568e+06	936216	1.32211e+06	66735.7	92215.5	274154	92820.2	132698	3.63356
ENSCAFP00000014791	CTSD	cathepsin D	6	6	342.52	0.000243009	1.68438e-05	13.1176	3D_ACL	4159.94	29246.2	23491.7	20785.5	9255.79	145135	349924	350190	143810	278113	-3.86546
ENSCAFP00000013703	SERPINB6	serpin peptidase inhibitor, clade B (ovalbumin), member 6	2	2	101.8	2.46067e-05	2.49711e-06	13.035	3D_ACL	2606.55	3256.47	1242.33	1089.21	1713.03	22056.7	19360.9	18866.6	17291.1	71087.4	-3.90737
ENSCAFP00000017766	EIF3A	eukaryotic translation initiation factor 3, subunit A	2	2	125.74	0.000554274	3.36005e-05	12.8452	3D_ACL	288.56	3197.02	1743.23	1759.07	1543.21	9331.13	14985.4	22131	33433.9	44611.9	-3.86719
ENSCAFP00000007416	ACTR3	ARP3 actin-related protein 3 homolog (yeast)	3	3	160.37	6.81965e-05	5.79925e-06	12.7512	3D_ACL	8422.75	2557.9	6209.02	9068.3	10526.9	38594.9	110135	94205.7	106511	178927	-3.84438
ENSCAFP00000035922	RPSA	ribosomal protein SA	4	4	255.32	2.46478e-07	2.05787e-07	12.7146	3D_ACL	42916.8	25481.3	42485	20264	34740.9	321188	455085	348394	540219	669497	-3.81476
ENSCAFP00000024874	NPM1	nucleophosmin	8	8	450.91	7.60097e-06	1.15384e-06	12.7091	3D_ACL	52931.3	37147.8	66257.6	41605	30901.3	329749	492796	575655	616848	1.32503e+06	-3.86745
ENSCAFP00000035849	RPL12	ribosomal protein L12	6	6	328.82	5.27436e-06	9.22666e-07	12.5874	3D_ACL	12828.9	31025.2	21962.5	21979.5	13238	179585	227893	246176	279467	525440	-3.85163
ENSCAFP00000002754	CKAP4	cytoskeleton-associated protein 4	15	15	882.38	2.16094e-06	5.42087e-07	12.4566	3D_ACL	50114.4	92126.8	59412.1	71511.1	61745.2	491785	706760	888193	1.03241e+06	1.59853e+06	-3.81623
ENSCAFP00000040432	VCL	vinculin	3	3	155.24	0.000125356	9.63408e-06	12.4513	3D_ACL	6100.54	16527	13162.3	8661.01	6240.19	97397.1	119700	118952	49055.4	351921	-3.86191
ENSCAFP00000039083	COL3A1	collagen type 3, alpha 1	13	13	857.65	0.00251815	0.000131777	12.4087	Native_ACL	6.10885e+06	1.62235e+07	4.76255e+06	1.80336e+06	2.12165e+06	1.08022e+06	786500	442860	107292	256222	3.53661
ENSCAFP00000041875	CAPNS1	calpain, small subunit 1	3	3	200.19	7.74467e-05	6.46612e-06	12.3685	3D_ACL	9385.35	3116.99	8129.31	12734.5	9100.9	46385.4	117320	86708.8	128202	230932	-3.84332
ENSCAFP00000000649	TUBB	tubulin, beta class I	15	14	1134.71	1.31977e-05	1.64233e-06	12.3184	3D_ACL	712123	540563	822492	760157	479155	3.85453e+06	6.69858e+06	1.20519e+07	9.56629e+06	1.35608e+07	-3.78635
ENSCAFP00000012171	CPNE1	copine I	2	2	103.16	1.0873e-06	4.43812e-07	12.2909	3D_ACL	2726.67	2986.02	3135.64	1658.94	1889.57	20288.1	29361.3	26276.6	36574.7	59380.8	-3.79337
ENSCAFP00000028904	FLNA	filamin A, alpha	32	31	1947.92	1.24521e-05	1.63205e-06	12.2851	3D_ACL	137743	105405	168909	149980	114139	726593	1.54013e+06	2.31139e+06	1.71116e+06	3.05484e+06	-3.78859
ENSCAFP00000034278	Rrbp1	ribosome binding protein 1	6	6	285.5	1.74306e-06	5.25436e-07	12.1459	3D_ACL	4027.54	7061.07	6880.64	8528.57	5850.34	57099.2	73840.6	84577.5	78630.6	154971	-3.79534
ENSCAFP00000029992	HP	haptoglobin	10	10	615.11	0.000404271	2.58735e-05	12.1268	Native_ACL	438148	2.22692e+06	504580	1.75863e+06	719559	47737.9	101381	93686.7	110631	186556	3.38668
ENSCAFP00000025174	CALR	calreticulin	10	9	503.25	3.73693e-07	2.31247e-07	12.0125	3D_ACL	74662.5	72116.4	54537.9	81758.9	48147.6	601762	875242	790271	978322	1.25486e+06	-3.7642
ENSCAFP00000027360	SERBP1	SERPINE1 mRNA binding protein 1	2	2	117.37	7.82829e-05	6.50637e-06	11.9781	3D_ACL	8859.55	8226.9	5743.42	4143.51	2856.04	57668.8	74372.9	68290	31928.8	179896	-3.78838
ENSCAFP00000029381	RPL13	ribosomal protein L13	10	9	482.41	9.8797e-08	1.49121e-07	11.7844	3D_ACL	51814.4	35534.4	34206.8	35536.3	34361.9	415430	400210	394978	472664	868836	-3.73663
ENSCAFP00000004785	SEPT7	septin 7	5	4	264.73	5.20875e-06	9.22666e-07	11.7375	3D_ACL	2644.03	2576.67	4542.33	4826.09	5190.93	31808.2	54053.4	45159.1	34930.4	98403	-3.74035
ENSCAFP00000025121	CHAD	chondroadherin	6	6	338.27	0.000389981	2.53117e-05	11.6962	Native_ACL	906909	1.65101e+06	898600	236508	1.08067e+06	25730.1	60923.6	146322	69258.3	133313	3.45421
ENSCAFP00000040194	RPL27A	ribosomal protein L27a	4	4	259.48	6.04477e-07	3.17231e-07	11.6774	3D_ACL	17647.9	28073.9	20869.8	24719.5	18942.8	198652	246536	198467	335326	490948	-3.73684
ENSCAFP00000040555	SEPT9	septin 9	3	2	137.99	3.77388e-07	2.31247e-07	11.6722	3D_ACL	6903.91	3477.47	5174.34	4370.3	4328.87	46774.9	65800.7	54877	47564.9	103758	-3.71619
ENSCAFP00000022254	LAP3	leucine aminopeptidase 3	7	7	438.87	2.0027e-05	2.21277e-06	11.6559	3D_ACL	10854.8	38167	17039.8	19231.2	22405.4	134521	244776	253407	249850	537769	-3.72115
ENSCAFP00000041957	COL6A2	collagen type 6, alpha 2	24	24	1623.33	2.97427e-06	6.42725e-07	11.5635	Native_ACL	5.68209e+07	3.65837e+07	3.06266e+07	2.6841e+07	4.43511e+07	5.02174e+06	5.21733e+06	2.87268e+06	1.96873e+06	3.18135e+06	3.41822
ENSCAFP00000000270	RPS12	ribosomal protein S12	4	4	255.92	1.09456e-05	1.51166e-06	11.528	3D_ACL	14527.8	23514.6	21842.1	15338.8	12487	99991.8	189003	211266	215586	436977	-3.71628
ENSCAFP00000022169	DDOST	dolichyl-diphosphooligosaccharide--protein glycosyltransferase subunit (non-catalytic)	4	4	227.01	1.7246e-07	1.77749e-07	11.5255	3D_ACL	8498.01	12316.8	15330.2	12073.5	8318.42	156588	139351	115839	138892	180465	-3.69287
ENSCAFP00000008230	RPS16	ribosomal protein S16	8	8	376.4	4.02867e-07	2.31247e-07	11.508	3D_ACL	38765.1	30873.3	39119.5	38048.6	29271.8	316185	355361	333409	543046	759374	-3.71196
ENSCAFP00000023374	FKBP10	FK506 binding protein 10, 65 kDa	6	6	339.4	5.66779e-05	4.89687e-06	11.4528	3D_ACL	14572.8	9159.39	29100.9	19711.8	20352.9	154792	175032	264279	110463	510895	-3.70971
ENSCAFP00000002927	VCP	valosin containing protein	9	8	539.17	1.95113e-06	5.27036e-07	11.4427	3D_ACL	31539.7	45943.5	50432.5	31817.1	28435.4	265511	431136	443136	451287	845287	-3.69463
ENSCAFP00000007848	PPP1CB	protein phosphatase 1, catalytic subunit, beta isozyme	2	2	145.22	0.000283547	1.93614e-05	11.4111	3D_ACL	9238.84	6007.86	3339.85	4608.41	4099.7	17610.5	48347.2	49542.7	105678	134245	-3.70285
ENSCAFP00000021176	FN1	fibronectin 1	16	16	1060.17	0.000531091	3.26258e-05	11.2354	Native_ACL	1.20034e+07	2.1138e+07	6.30111e+07	2.75024e+07	1.56458e+07	990940	1.5796e+06	4.96728e+06	3.64549e+06	2.20677e+06	3.37897
ENSCAFP00000008031	SERPINH1	serpin peptidase inhibitor, clade H (heat shock protein 47), member 1, (collagen binding protein 1)	12	12	657.87	3.47524e-06	7.1723e-07	11.2325	3D_ACL	61195.6	101581	106116	62686.9	62693.9	568845	812459	1.33106e+06	778494	1.38967e+06	-3.62977
ENSCAFP00000017530	COL6A1	collagen, type VI, alpha 1	39	38	2786.02	6.73155e-06	1.07518e-06	11.1802	Native_ACL	1.26826e+08	8.9388e+07	6.61645e+07	5.99699e+07	1.02793e+08	1.08784e+07	1.39247e+07	6.87113e+06	4.25602e+06	7.01711e+06	3.37362
ENSCAFP00000036184	SUB1	SUB1 homolog	2	2	96.18	0.000898368	5.03088e-05	10.6716	3D_ACL	2848.03	13294.6	619.532	1479.63	986.805	32950	21881	39953.3	52037.8	84123	-3.58622
ENSCAFP00000038646	HADHB	hydroxyacyl-CoA dehydrogenase/3-ketoacyl-CoA thiolase/enoyl-CoA hydratase (trifunctional protein), beta subunit	9	9	508.56	6.45563e-05	5.51524e-06	10.5989	3D_ACL	20209	18161.4	7812.03	32098.3	7638.24	145586	178711	196732	203092	339305	-3.6296
ENSCAFP00000019094	SEPT2	septin 2	5	5	286.88	2.68006e-07	2.14033e-07	10.5762	3D_ACL	19188.7	19680.7	15309.8	16621.1	24918.9	195705	228394	188028	133598	385479	-3.56291
ENSCAFP00000000343	HNRNPAB	heterogeneous nuclear ribonucleoprotein A/B	2	2	70.43	5.45606e-06	9.38703e-07	10.5524	3D_ACL	4151.94	11624.8	9191.17	9910.36	6975.31	66306.2	96970.1	75966.5	112833	149418	-3.58281
ENSCAFP00000023285	EEF1G	eukaryotic translation elongation factor 1 gamma	5	5	285.17	0.000102377	8.17592e-06	10.5393	3D_ACL	6081.74	7445.32	24442.1	10607.1	13039.7	56568.8	105679	148686	162219	257192	-3.5672
ENSCAFP00000006773	TPT1	tumor protein, translationally-controlled 1	3	3	143.29	6.13502e-05	5.26582e-06	10.5351	3D_ACL	15993.4	13002.8	34826.2	5876.96	16127.2	121052	124227	256155	169802	316959	-3.5253
ENSCAFP00000019927	MDH2	malate dehydrogenase 2, NAD (mitochondrial)	10	10	696.65	4.78322e-05	4.24438e-06	10.4989	3D_ACL	40603.1	67694.5	57977.1	98134	34816.9	361053	551170	499685	1.0616e+06	1.19073e+06	-3.61421
ENSCAFP00000023267	DPYSL3	dihydropyrimidinase-like 3	9	9	620.65	8.5064e-07	3.81089e-07	10.4057	3D_ACL	95049.2	69731.8	65390.5	56779.5	82936	496017	803927	716698	698280	1.61755e+06	-3.55003
ENSCAFP00000014084	TXNDC5	thioredoxin domain containing 5 (endoplasmic reticulum)	5	5	340.54	3.54568e-07	2.31247e-07	10.3718	3D_ACL	16908.7	23872.7	34200.8	21497.5	27831.1	206503	246522	281691	247204	454841	-3.5308
ENSCAFP00000008231	HNRNPC	heterogeneous nuclear ribonucleoprotein C (C1/C2)	4	4	253.18	1.16209e-06	4.54157e-07	10.3113	3D_ACL	19439.2	32030.2	28953.8	23285.5	20186.8	220574	198850	207419	325581	500630	-3.55189
ENSCAFP00000041778	PCBP1	poly(rC) binding protein 1	5	5	327.6	1.83793e-06	5.25436e-07	10.2499	3D_ACL	18072.9	34703.2	18263.2	17085.8	19741	152772	237072	166575	268025	423962	-3.53277
ENSCAFP00000000471	HNRNPH1	heterogeneous nuclear ribonucleoprotein H1 (H)	5	5	354.87	5.78897e-06	9.66658e-07	10.2256	3D_ACL	56360.6	46166.1	46097.1	34857.5	36922.8	262542	352999	396469	534504	1.02504e+06	-3.54442
ENSCAFP00000020459	CAPN2	calpain 2, (m/II) large subunit	2	2	129.18	2.95839e-05	2.8302e-06	10.2085	3D_ACL	14964.7	6643.57	17278.7	10564.1	12163.8	53729.5	141783	134279	153102	220435	-3.51285
ENSCAFP00000019118	MAP4	microtubule-associated protein 4	3	3	165.17	0.000714247	4.15169e-05	10.1945	3D_ACL	11310	2781.67	2331.62	5207.96	1659.03	41211.2	34357.3	58562.7	19428.2	123002	-3.5698
ENSCAFP00000041868	EEF1B2	eukaryotic translation elongation factor 1 beta 2	4	4	174.42	4.82206e-05	4.25827e-06	10.1489	3D_ACL	9562.55	12681.7	37119.5	12525.3	12394.6	116368	140216	185287	143536	391286	-3.53458
ENSCAFP00000021252	PSAP	prosaposin	5	5	313.23	4.0782e-05	3.70835e-06	10.1398	3D_ACL	67899.9	58323.2	57343.3	65342.5	54487.1	343059	827368	713188	290010	1.33447e+06	-3.53141
ENSCAFP00000027344	HNRNPM	heterogeneous nuclear ribonucleoprotein M	10	10	512.37	2.74016e-05	2.706e-06	10.1116	3D_ACL	27109.5	30350.4	26423.8	18624.1	16297.8	135076	155017	195992	427900	443547	-3.51431
ENSCAFP00000029246	RPL7A	ribosomal protein L7a	6	6	310.75	2.88251e-05	2.78665e-06	10.1113	3D_ACL	59524	19144.3	22501.4	39057.2	18256.8	250517	304390	298490	328768	666929	-3.54441
ENSCAFP00000034772	LDHB	lactate dehydrogenase B	9	9	518.08	2.28344e-05	2.34315e-06	10.0008	3D_ACL	27297.8	30280.8	77262.3	28303.8	20678.1	276068	422819	315274	338193	750664	-3.51607
ENSCAFP00000011044	HSP90B1	heat shock protein 90kDa beta (Grp94), member 1	26	25	1416.14	1.98806e-06	5.2923e-07	9.91538	3D_ACL	162744	181542	117671	161218	103439	990111	1.29015e+06	1.60807e+06	1.93324e+06	2.27086e+06	-3.47731
ENSCAFP00000000096	CD63	CD63 molecule	3	3	175.28	0.000547347	3.3401e-05	9.87568	3D_ACL	3426.81	5445.93	29623.4	17848.4	9042.38	140797	249466	112573	68039.1	162582	-3.48764
ENSCAFP00000000498	CANX	calnexin	3	3	192.53	0.000692837	4.0529e-05	9.81836	3D_ACL	6307.11	2102.99	15823.2	18268.6	5672.9	43672.3	92629.8	135500	124506	147752	-3.49741
ENSCAFP00000021146	PCOLCE	procollagen C-endopeptidase enhancer	3	3	227.7	1.34291e-06	4.83661e-07	9.8117	Native_ACL	246646	344569	244639	412641	224442	27541.5	29099.2	26230.1	37009.8	51954.9	3.0996
ENSCAFP00000000133	LMAN1	lectin, mannose-binding, 1	3	3	124.27	4.97818e-05	4.37511e-06	9.76092	3D_ACL	2138.16	2337.71	2048.78	1800.15	638.334	11782.3	19695	23932.5	19615.1	22300.9	-3.44075
ENSCAFP00000010899	PDHB	pyruvate dehydrogenase (lipoamide) beta	2	2	126.54	0.00139279	7.5023e-05	9.68995	3D_ACL	24374.2	6997.74	1225.75	6629.6	4830	41221.3	62504.3	68389.1	113747	204768	-3.47718
ENSCAFP00000039182	DDX3X	DEAD (Asp-Glu-Ala-Asp) box helicase 3, X-linked	4	4	276.74	3.04265e-06	6.49856e-07	9.68729	3D_ACL	7572.53	8644.83	10500.8	11051	8532.42	64106.9	76330	67675.2	156314	143444	-3.45532
ENSCAFP00000008630	RPL15	ribosomal protein L15	7	7	374.5	6.27663e-07	3.20249e-07	9.65568	3D_ACL	23829.9	20493.8	19973.6	19452.8	21995.3	138176	170266	175847	283468	381923	-3.44257
ENSCAFP00000027321	MYL12A	myosin, light chain 12A, regulatory, non-sarcomeric	6	6	397.54	2.7468e-06	6.31115e-07	9.57582	3D_ACL	46856.3	66008	55747.9	35380.6	34136.1	355213	504846	440280	352745	929585	-3.43905
ENSCAFP00000001046	TCP1	t-complex 1	2	2	122.08	0.000388887	2.53117e-05	9.57572	3D_ACL	7103.85	4648.79	8646.51	5412.28	1179.03	33425.7	56046.8	38826.3	83437.3	84490.8	-3.45618
ENSCAFP00000001849	HSPA9	heat shock 70kDa protein 9 (mortalin)	5	5	288.6	0.000190396	1.36078e-05	9.51172	3D_ACL	9526.43	5300.83	21817.5	14107.1	7261.76	60052.9	77542	93177.6	203425	199473	-3.44927
ENSCAFP00000017808	CTSK	cathepsin K	2	2	69.28	8.27324e-05	6.79205e-06	9.46968	3D_ACL	1113.26	2304.13	1397.59	2880.55	2548.64	11425.9	19338.3	31551.5	11300.4	34668.4	-3.40195
ENSCAFP00000028885	ATP5D	ATP synthase, H+ transporting, mitochondrial F1 complex, delta subunit	2	2	129.2	3.28287e-07	2.31247e-07	9.46742	3D_ACL	7156.47	5999.52	6447.64	8104.4	7094.3	62475.7	48782.9	58290.2	93781.8	107499	-3.4135
ENSCAFP00000028798	RPS2	ribosomal protein S2	9	9	483.75	2.18392e-06	5.42087e-07	9.42399	3D_ACL	43645.3	25038.1	31012.8	35582.1	33634.1	215331	266888	281488	432814	606212	-3.41584
ENSCAFP00000036985	RCN3	reticulocalbin 3, EF-hand calcium binding domain	2	2	140.64	5.57046e-06	9.38703e-07	9.35866	3D_ACL	8488.55	7610.45	4536.72	4728.71	6056.16	58023.3	41806.9	75144.6	39628.8	112152	-3.37843
ENSCAFP00000017850	CAMK2D	calcium/calmodulin-dependent protein kinase II delta	3	3	150.57	5.6541e-08	1.49121e-07	9.2754	3D_ACL	4322.26	5653.73	4303.18	4186.33	5460.83	36685.1	47779.1	32984.4	54090.2	77095	-3.37735
ENSCAFP00000004772	ACTR2	ARP2 actin-related protein 2 homolog (yeast)	6	5	291.84	1.25282e-05	1.63205e-06	9.22861	3D_ACL	17161.7	11499.8	7858.65	15039.1	14640.7	60838.6	136514	129854	156662	199031	-3.36677
ENSCAFP00000034331	CFL1	cofilin 1 (non-muscle)	15	15	813.56	2.23233e-05	2.30821e-06	9.11214	3D_ACL	125483	245567	150050	141908	119514	874359	1.26832e+06	1.53014e+06	1.08365e+06	3.42154e+06	-3.38555
ENSCAFP00000038148	EIF5A2	eukaryotic translation initiation factor 5A2	4	3	192.86	2.0387e-05	2.21277e-06	8.95542	3D_ACL	24479.8	14497.2	17036.2	10763.2	18583.9	74424.2	157825	109723	202891	315811	-3.33383
ENSCAFP00000042044	PTGES3	prostaglandin E synthase 3 (cytosolic)	3	3	117.86	2.05e-05	2.21277e-06	8.76516	3D_ACL	7314.86	5021.06	8528.01	6290.89	4670.86	35005.4	50989.6	42221.7	56175.4	140403	-3.35127
ENSCAFP00000004489	ALB	albumin	40	38	2846.5	0.000169013	1.23416e-05	8.71902	Native_ACL	6.32876e+06	1.81306e+07	1.18641e+07	2.58313e+07	2.55057e+07	1.26993e+06	1.91704e+06	2.95151e+06	1.90154e+06	3.1034e+06	2.97573
ENSCAFP00000000042	RPL34	ribosomal protein L34	4	4	233.02	1.26223e-05	1.63273e-06	8.60972	3D_ACL	11579.6	20269.4	12949.9	14358.6	8884.64	80599	104031	93878.4	151431	243668	-3.30741
ENSCAFP00000026100	RPL36A	ribosomal protein L36a	3	3	148.89	1.64911e-06	5.25436e-07	8.60676	3D_ACL	8352.33	6033.13	6796.3	4132.95	5095.69	40333.4	45623.9	48537.2	54197.4	106302	-3.27805
ENSCAFP00000000202	ATP5B	ATP synthase, H+ transporting, mitochondrial F1 complex, beta polypeptide	12	12	946.39	1.23925e-06	4.64542e-07	8.56793	3D_ACL	414067	390341	329709	392136	370486	2.07866e+06	2.70861e+06	3.82146e+06	4.46096e+06	4.98661e+06	-3.25091
ENSCAFP00000038970	SNRPE	small nuclear ribonucleoprotein polypeptide E	2	2	125.23	1.5131e-06	5.14572e-07	8.54831	3D_ACL	5550.17	7308.35	8912.05	10487.9	8152.18	78814.7	58361.5	63720.2	61772.5	131346	-3.28544
ENSCAFP00000022484	DPT	dermatopontin	7	7	425.75	0.000149902	1.13396e-05	8.48017	Native_ACL	1.31294e+06	2.31954e+06	1.07391e+06	1.90693e+06	1.50132e+06	402492	230729	205098	99276	97055.3	2.97138
ENSCAFP00000011524	CAPG	capping protein (actin filament), gelsolin-like	10	10	551.87	0.000665824	3.91984e-05	8.47189	3D_ACL	55521.4	97223.9	98674.9	34014.3	39681.8	430794	437459	753361	178027	1.31419e+06	-3.25966
ENSCAFP00000023269	PFN1	profilin-1	3	3	212.2	9.17485e-05	7.45684e-06	8.4479	3D_ACL	58379.9	79541	79814.8	81660.6	36674.8	471979	602874	700507	275128	1.21787e+06	-3.28173
ENSCAFP00000006377	HADHA	hydroxyacyl-CoA dehydrogenase/3-ketoacyl-CoA thiolase/enoyl-CoA hydratase (trifunctional protein), alpha subunit	13	12	788.04	1.88959e-06	5.25436e-07	8.41015	3D_ACL	23783.1	33047.7	22523.9	24474.1	30066.8	148989	210076	170031	309338	431937	-3.24607
ENSCAFP00000008052	RPS3	ribosomal protein S3	10	9	632.78	2.50156e-06	6.10272e-07	8.4022	3D_ACL	113933	152555	125694	115264	113148	628808	881771	1.08677e+06	1.45556e+06	1.78389e+06	-3.23345
ENSCAFP00000004320	AEBP1	AE binding protein 1	4	4	199.93	0.00347236	0.000175221	8.37093	3D_ACL	6120.13	30337.2	7692.16	10918.7	3619.25	112644	204222	134537	29013.8	52030.1	-3.18152
ENSCAFP00000018553	ARCN1	archain 1	3	2	166.99	0.000977749	5.41439e-05	8.29706	3D_ACL	2954.71	1698.55	1428.98	6884.38	611.531	15089.1	29195	22920.7	17310.6	52701.7	-3.3371
ENSCAFP00000019630	APOA1	apolipoprotein A-I	13	13	830.45	0.000184349	1.32271e-05	8.28806	Native_ACL	364192	861241	1.02875e+06	1.67901e+06	1.08964e+06	80340.5	129820	179262	108570	183757	2.88119
ENSCAFP00000002455	MYH9	myosin, heavy chain 9, non-muscle	48	47	2799.25	1.76949e-05	2.0571e-06	8.21014	3D_ACL	267901	142023	268875	230024	213263	898011	1.98345e+06	2.12409e+06	2.23261e+06	3.06966e+06	-3.19949
ENSCAFP00000040655	RAB1A	RAB1A, member RAS oncogene family	8	7	485.08	1.8968e-06	5.25436e-07	8.03228	3D_ACL	55670.1	43695.6	95045.9	71818.2	50552.8	453925	654036	446503	576295	736568	-3.17814
ENSCAFP00000038899	GPX3	glutathione peroxidase 3 (plasma)	4	4	219.5	0.00330896	0.000168364	8.00391	Native_ACL	74310.1	77149.8	270376	273076	59142.3	6444.29	18005.7	35831.1	20668.7	25863.6	2.81958
ENSCAFP00000002076	PLEC	plectin	77	75	4416.19	1.93857e-05	2.21277e-06	7.86503	3D_ACL	327617	264340	382796	331845	261466	1.27917e+06	2.01617e+06	2.55833e+06	3.6671e+06	4.41258e+06	-3.15149
ENSCAFP00000017751	IDH2	isocitrate dehydrogenase 2 (NADP+), mitochondrial	2	2	116.66	9.35823e-05	7.53654e-06	7.86254	3D_ACL	2054.7	1622.69	1947.35	4651.62	1261.1	11101.8	19049.5	21309.3	25662.2	27945.6	-3.18693
ENSCAFP00000038067	MYOF	myoferlin	3	3	185.14	8.06774e-05	6.67518e-06	7.8541	3D_ACL	7831.8	9084.86	6907.02	4598.29	3205.84	25790	42692.9	69281.7	60285.8	77034.4	-3.12061
ENSCAFP00000015013	RPLP0	ribosomal protein, large, P0	11	11	605.64	1.39863e-06	4.9404e-07	7.84886	3D_ACL	78079.2	60728.5	91946.6	81041.4	86216.3	434464	596692	516468	804776	1.18192e+06	-3.15055
ENSCAFP00000040309	TF	transferrin	25	24	1674.95	1.43231e-05	1.7423e-06	7.6743	Native_ACL	1.43011e+06	3.27542e+06	3.30811e+06	2.28657e+06	2.10918e+06	271514	329620	427219	231007	541964	2.7843
ENSCAFP00000001078	PLG	plasminogen	2	2	105.78	0.000289841	1.97055e-05	7.63686	Native_ACL	22987.7	56753.6	69647	69920.4	35188.3	4475.75	4153.49	12423.3	5675.14	10463.9	2.7746
ENSCAFP00000006114	RUVBL1	RuvB-like AAA ATPase 1	2	2	138.43	0.000751599	4.32772e-05	7.59263	3D_ACL	1338.31	4084.08	8410.67	3707.51	8957.58	28021.4	40176.9	18674.8	46501.4	94591.2	-3.10485
ENSCAFP00000000331	TMED9	transmembrane emp24 protein transport domain containing 9	3	3	133.39	3.54401e-06	7.23296e-07	7.47688	3D_ACL	5288.27	3561.04	3748.11	4179.05	7809.03	22274.8	45164.5	36297.2	46267.8	50102.6	-3.02489
ENSCAFP00000002023	SRSF3	serine/arginine-rich splicing factor 3	3	3	162.46	9.00186e-06	1.31943e-06	7.45536	3D_ACL	22905.1	22471.2	13995.3	16024.6	17549.2	87040	112460	119007	179153	287479	-3.07849
ENSCAFP00000000167	CS	citrate synthase	4	4	271.28	0.000806077	4.55572e-05	7.39527	3D_ACL	10643.8	4745.27	32409.7	30744.6	9922.36	96862	137730	84336.9	224732	222209	-3.11391
ENSCAFP00000036726	RPL30	ribosomal protein L30	4	4	232.92	2.04007e-05	2.21277e-06	7.35878	3D_ACL	21895.8	17520.7	36346.2	16478.5	20976.8	104634	135945	141761	204622	358702	-3.06222
ENSCAFP00000031764	PLS3	plastin 3	6	6	401.37	0.000978642	5.41439e-05	7.34888	3D_ACL	43359.9	25261.7	35884.8	13199.1	25383.1	74972.7	135332	266849	148224	567363	-3.0593
ENSCAFP00000018017	COL6A3	collagen, type VI, alpha 3	106	104	7529.76	2.00503e-05	2.21277e-06	7.24052	Native_ACL	2.80845e+08	1.60174e+08	1.44578e+08	1.4782e+08	2.39003e+08	3.71827e+07	4.33209e+07	2.49693e+07	1.47256e+07	2.47795e+07	2.74574
ENSCAFP00000041101	ATP5O	ATP synthase, H+ transporting, mitochondrial F1 complex, O subunit	3	3	164.48	2.53355e-05	2.55354e-06	7.20227	3D_ACL	15443.9	7121.48	20073.7	10218.4	7572.51	65265.8	99856.2	79141.3	102328	144235	-3.02188
ENSCAFP00000042811	CCT5	chaperonin containing TCP1, subunit 5 (epsilon)	4	4	187.06	3.32536e-05	3.13233e-06	7.18573	3D_ACL	5290.43	4644.49	2553.2	1673.23	3644.62	15606	28449.5	20703.6	27766.7	50044.8	-3.00124
ENSCAFP00000043196	RPL6	ribosomal protein L6	8	8	435.42	2.05989e-05	2.21277e-06	7.15365	3D_ACL	39907.9	88068	33979.3	41864.1	51333.7	246769	283423	350345	472977	691663	-3.00279
ENSCAFP00000026032	ATP5A1	ATP synthase, H+ transporting, mitochondrial F1 complex, alpha subunit 1, cardiac muscle	21	21	1261.08	7.89734e-06	1.18901e-06	7.12709	3D_ACL	363190	313079	269288	339944	298091	1.44988e+06	1.99362e+06	1.70182e+06	3.44806e+06	4.23586e+06	-3.01816
ENSCAFP00000024336	ACTN1	actinin, alpha 1	15	15	809.78	2.23682e-05	2.30821e-06	7.10782	3D_ACL	100113	82945.3	129097	64954.3	61604	358492	630578	717674	607041	1.19294e+06	-2.99877
ENSCAFP00000012410	COPB1	coatomer protein complex, subunit beta 1	2	2	134.33	0.00046841	2.8969e-05	7.09879	3D_ACL	4817.44	3708.48	9981.28	6246.21	4372.58	14810.1	36400.6	39113.4	75343.7	68334	-3.00614
ENSCAFP00000023099	RAC1	ras-related C3 botulinum toxin substrate 1 (rho family, small GTP binding protein Rac1)	2	2	76.21	0.000466803	2.89671e-05	7.06372	3D_ACL	19997.2	15283.6	27587.9	20260	19517	47341.2	103438	234440	198343	212709	-2.95558
ENSCAFP00000007480	ATP5C1	ATP synthase, H+ transporting, mitochondrial F1 complex, gamma polypeptide 1	4	4	247.92	3.21047e-05	3.0397e-06	6.99073	3D_ACL	20792.5	29883.6	21212.1	22989.9	14984.5	113905	107540	119378	217241	325411	-3.00749
ENSCAFP00000041577	UPP1	uridine phosphorylase 1	3	3	234.37	0.00097491	5.41439e-05	6.97609	3D_ACL	23625.9	8915.23	5328.86	5293.29	29790	64384	98843	73521.2	61507.3	267090	-2.95409
ENSCAFP00000026998	CKB	creatine kinase, brain	2	2	118.79	0.000766398	4.37182e-05	6.9692	3D_ACL	6827.02	7713.2	3301.34	3316.47	5356.51	13102.5	22470.5	32728	77950	57347.3	-2.94087
ENSCAFP00000004056	GPNMB	glycoprotein (transmembrane) nmb	3	3	161.55	0.00076278	4.37182e-05	6.91623	3D_ACL	20556.3	33087	27259	70550.9	14003.5	255444	312745	282300	94788.9	395294	-3.01832
ENSCAFP00000031147	CLIC1	chloride intracellular channel 1	6	6	338.8	2.20056e-05	2.30821e-06	6.88899	3D_ACL	36947.1	25001.5	25254.5	21333.9	27754.8	91882.2	165204	207197	238843	342730	-2.93991
ENSCAFP00000007710	DARS	aspartyl-tRNA synthetase	2	2	95.19	0.000168955	1.23416e-05	6.86512	3D_ACL	2331.23	998.595	1354.21	2438.17	1404.35	5963.95	10997.5	9263.44	16410.8	25415.7	-2.99659
ENSCAFP00000000282	SHMT2	serine hydroxymethyltransferase 2 (mitochondrial)	3	3	191.6	0.000882084	4.9548e-05	6.84612	3D_ACL	11123.7	3966.94	21255	14220.7	12896.7	52237.4	53588.8	58902.9	167956	163065	-2.96563
ENSCAFP00000025264	RPS4Y2	ribosomal protein S4, Y-linked 2	11	10	583.16	4.58079e-05	4.12418e-06	6.79074	3D_ACL	165103	77389.7	96322.4	115628	101535	380120	708108	758934	1.00907e+06	1.40899e+06	-2.93952
ENSCAFP00000016021	EPRS	glutamyl-prolyl-tRNA synthetase	2	2	83.15	3.21828e-08	1.47784e-07	6.76481	Native_ACL	107826	144630	128560	117129	154215	15256.7	23545.9	18432.5	20487	29036.7	2.61132
ENSCAFP00000034080	RPL14	ribosomal protein L14	6	6	325.11	8.48236e-06	1.2667e-06	6.69967	3D_ACL	35320.5	41323	31153.3	53661.2	27492.6	199192	223756	264911	313210	445567	-2.93662
ENSCAFP00000011095	TMED2	transmembrane emp24 domain trafficking protein 2	2	2	149.21	0.00338129	0.000171569	6.68997	3D_ACL	540.811	5896.72	729.137	7755.29	2249.08	13601.6	27421.6	19202.9	38657.2	35703.7	-2.97049
ENSCAFP00000035614	RCN1	reticulocalbin 1, EF-hand calcium binding domain	4	4	256.26	0.000161945	1.20038e-05	6.68078	3D_ACL	13536.9	20298.9	17632.3	19133.1	18646.8	88080.3	62972.7	171376	79169.8	273408	-2.91901
ENSCAFP00000019653	PDIA3	protein disulfide isomerase family A, member 3	18	18	1123.93	1.73461e-05	2.02939e-06	6.59237	3D_ACL	249480	135451	262917	289132	187822	1.02517e+06	1.47479e+06	1.45455e+06	1.74859e+06	2.76876e+06	-2.91301
ENSCAFP00000026045	CLTC	clathrin, heavy chain (Hc)	18	18	1125.81	1.29854e-05	1.64233e-06	6.529	3D_ACL	65210.4	105200	120831	91650.9	82269.3	352655	680145	643666	651098	1.09531e+06	-2.8794
ENSCAFP00000013761	TUBB2B	tubulin, beta 2B class IIb	2	2	142.39	0.000361575	2.37194e-05	6.44556	3D_ACL	19237.6	24129.3	16983.5	8695.61	14533.3	42669.4	84679.1	88082	173703	215105	-2.8539
ENSCAFP00000036170	TNC	tenascin C	42	40	2692.76	0.0024864	0.000130487	6.4433	Native_ACL	7.90637e+06	2.05701e+07	4.41708e+06	6.46982e+06	3.20449e+06	622278	1.14965e+06	2.0438e+06	1.38402e+06	2.11948e+06	2.54
ENSCAFP00000002004	HNRNPK	heterogeneous nuclear ribonucleoprotein K	12	12	797.94	7.29823e-06	1.12788e-06	6.43869	3D_ACL	123155	132258	101846	96832.4	90742.7	444359	672317	658000	748198	1.4633e+06	-2.87112
ENSCAFP00000016251	SLC25A6	solute carrier family 25 (mitochondrial carrier; adenine nucleotide translocator), member 6	7	7	362.11	5.5503e-06	9.38703e-07	6.41164	3D_ACL	17811.8	21401.7	21548.7	25701.8	15538.1	90629.7	131025	135470	179830	201800	-2.8565
ENSCAFP00000004276	HNRNPA2B1	heterogeneous nuclear ribonucleoprotein A2/B1	8	7	465.88	2.23365e-05	2.30821e-06	6.40038	3D_ACL	132315	125119	100506	125311	104422	422856	611300	868299	842311	1.51584e+06	-2.85797
ENSCAFP00000023597	ACTB	actin, beta	25	23	1632.95	1.40868e-05	1.72498e-06	6.32777	3D_ACL	4.18162e+06	3.55212e+06	3.12218e+06	2.69619e+06	3.21289e+06	1.10927e+07	1.99425e+07	2.28442e+07	2.59161e+07	3.86964e+07	-2.82126
ENSCAFP00000024264	RPL19	ribosomal protein L19	6	5	296.88	5.50632e-06	9.38703e-07	6.31451	3D_ACL	17969.4	16727.4	24471.4	23891.3	20421.4	94078.9	115378	144063	130515	257339	-2.84084
ENSCAFP00000009637	HPX	hemopexin	5	5	258.35	0.00667395	0.000322599	6.30799	Native_ACL	45332.1	195831	183256	211102	53631	6893.82	14973.1	41938.6	22511.6	37520.6	2.47637
ENSCAFP00000041534	RPS15A	ribosomal protein S15a	4	4	190.81	0.000297987	2.0123e-05	6.27469	3D_ACL	9284.89	10605	8483.01	28252.6	8043.28	50811.6	67872.8	88497.8	109880	161856	-2.88864
ENSCAFP00000021553	VAT1	vesicle amine transport 1	6	6	442.83	2.86129e-06	6.31115e-07	6.21917	3D_ACL	118928	94523.1	101700	66917.8	84557.6	485738	762105	504325	433849	1.07149e+06	-2.80343
ENSCAFP00000013994	YWHAB	tyrosine 3-monooxygenase/tryptophan 5-monooxygenase activation protein, beta	4	3	173.48	0.000113414	8.86467e-06	6.19007	3D_ACL	14293.7	6628.79	6923.23	6704.93	8925.58	35866.3	54492.8	64870.5	30169.9	116903	-2.79769
ENSCAFP00000019405	TAGLN	transgelin	8	8	458.96	0.000772536	4.39319e-05	6.08267	3D_ACL	84133.2	49840.7	45779.7	74095.8	47578.4	169353	314163	540319	206916	870879	-2.80162
ENSCAFP00000020293	A2M	alpha-2-macroglobulin	2	2	71.04	0.00259121	0.000135215	6.08059	3D_ACL	3481.37	3374.07	8677.18	8606.49	1846.97	13796.3	21593.3	57138.6	47635.1	37250.1	-2.7713
ENSCAFP00000021988	MYOC	myocilin, trabecular meshwork inducible glucocorticoid response	23	23	1667.25	4.41545e-06	8.44827e-07	6.05436	Native_ACL	1.71939e+06	1.14166e+06	1.75141e+06	1.65368e+06	1.38917e+06	211182	287588	304736	185367	429262	2.43247
ENSCAFP00000005899	RPL18	ribosomal protein L18	4	4	225.68	1.66451e-05	1.95986e-06	6.03055	3D_ACL	45370.2	39461.7	64896.4	57445.3	38425.3	221274	265751	256396	339291	622795	-2.79582
ENSCAFP00000014113	RPL24	ribosomal protein L24	6	6	325.89	6.35986e-06	1.03379e-06	6.0157	3D_ACL	38739.4	54427	56174.9	38449.4	32973.5	210632	251198	214636	317678	515640	-2.77376
ENSCAFP00000023586	FSCN1	fascin actin-bundling protein 1	7	7	416.14	0.000545668	3.3401e-05	6.00545	3D_ACL	51103.9	83375.6	40907.3	11205.2	42650.9	160393	330740	209315	325211	495226	-2.72996
ENSCAFP00000016702	GSTP1	glutathione S-transferase pi 1	3	3	213.13	0.00446623	0.000221719	6.00402	3D_ACL	21712.4	42289.6	50439.2	18183.4	22244	119007	178876	276702	44939.4	426353	-2.7556
ENSCAFP00000023709	GLUD1	glutamate dehydrogenase 1	6	6	334.62	0.000103164	8.20314e-06	5.99817	3D_ACL	50839.2	64514.7	31588.9	28587.6	39518.7	142245	236085	173360	414390	483777	-2.75317
ENSCAFP00000023536	UGDH	UDP-glucose 6-dehydrogenase	8	8	462.81	2.02061e-05	2.21277e-06	5.92327	3D_ACL	38247.8	36608.1	32304.8	36324.4	39793.4	112923	201209	208095	340293	348256	-2.72382
ENSCAFP00000018770	GNB2L1	guanine nucleotide binding protein (G protein), beta polypeptide 2-like 1	9	8	536.5	3.87342e-06	7.81838e-07	5.8973	3D_ACL	98038.8	132571	94158.7	102250	80178.6	415973	633833	569586	705072	1.0542e+06	-2.73584
ENSCAFP00000022977	RAB5C	RAB5C, member RAS oncogene family	2	2	128.64	3.50373e-05	3.28351e-06	5.8847	3D_ACL	8698.71	9516.51	7194.69	2666.68	6441.3	38460.2	36717.4	41430.8	35253.6	71940.9	-2.69681
ENSCAFP00000002440	RPL8	ribosomal protein L8	3	3	126.8	0.000594993	3.54834e-05	5.88234	3D_ACL	3444.11	5953.48	15612.6	10371.9	5871.11	29239.7	37615.4	46725.5	61385.2	106384	-2.76979
ENSCAFP00000001524	ACO2	aconitase 2, mitochondrial	3	3	147.7	0.000150017	1.13396e-05	5.87449	3D_ACL	11256.2	5846.84	4563.17	7108.53	9353.83	22998.9	45479.4	31785.8	59080.6	94630.8	-2.73574
ENSCAFP00000016318	NCL	nucleolin	5	5	292.06	2.88616e-06	6.31115e-07	5.84048	3D_ACL	27313.7	21904.1	33827	25527	21840.5	121167	152328	131454	167723	293193	-2.73106
ENSCAFP00000012688	TUBA1A	tubulin, alpha 1a	15	14	1054.2	5.67851e-05	4.89687e-06	5.73296	3D_ACL	1.73891e+06	1.10337e+06	1.57736e+06	1.44224e+06	1.56345e+06	4.28866e+06	7.23366e+06	8.19824e+06	1.3115e+07	1.48886e+07	-2.68419
ENSCAFP00000022195	MMP3	matrix metallopeptidase 3 (stromelysin 1, progelatinase)	4	4	192.46	0.000154934	1.16156e-05	5.69146	Native_ACL	54005.2	68277.3	156765	78500.2	47829.3	13389.4	14933.4	11314.8	15956.8	25777.2	2.31667
ENSCAFP00000001940	RPL3	ribosomal protein L3	7	7	361.34	0.00073729	4.25868e-05	5.68644	3D_ACL	11918	28439.7	45707.3	29052.8	11288.9	92976.5	120402	126003	181861	315404	-2.72654
ENSCAFP00000018261	RPS25	ribosomal protein S25	3	3	169.43	0.000569189	3.41664e-05	5.60762	3D_ACL	28791.5	9483.02	12672.7	44673.1	18515.6	99821.4	115077	118283	128650	295069	-2.72935
ENSCAFP00000012918	ARF1	ADP-ribosylation factor 1	5	4	269.21	0.000151959	1.14393e-05	5.59631	3D_ACL	40646.4	30393.2	26247	10940.9	31444.7	90977.6	143439	197349	136463	286392	-2.61324
ENSCAFP00000031897	DDX39B	DEAD (Asp-Glu-Ala-Asp) box polypeptide 39B	5	5	306.82	3.80527e-05	3.53008e-06	5.50413	3D_ACL	39717.6	17946.6	25773.7	13043.2	27939.9	99746.5	130561	116627	141197	275896	-2.61839
ENSCAFP00000019709	PRDX4	peroxiredoxin 4	4	4	183.8	0.000323647	2.1539e-05	5.47957	3D_ACL	19242.8	12059.3	35369.4	18770.5	7974.01	105557	105244	113012	72953	186896	-2.64339
ENSCAFP00000007239	PAFAH1B3	platelet-activating factor acetylhydrolase 1b, catalytic subunit 3 (29kDa)	3	3	170.45	2.53359e-06	6.10272e-07	5.45757	3D_ACL	14257.2	9176.68	13261.4	10822.9	13919.3	57377.8	62576.9	55607.7	65979	137504	-2.62518
ENSCAFP00000014018	SSR1	signal sequence receptor, alpha	2	2	129.57	0.00106448	5.81921e-05	5.44256	3D_ACL	33508.1	4697.41	16766.8	18396.4	10341.2	56338.4	94228.5	114739	96716	150700	-2.61471
ENSCAFP00000040999	FTL	ferritin, light polypeptide	2	2	100.44	0.00174821	9.28072e-05	5.39498	3D_ACL	63831.1	55077.4	19544.1	20537.2	19022.6	101010	114434	307574	163063	378726	-2.58054
ENSCAFP00000000680	MATN2	matrilin 2	3	3	161.46	0.00978362	0.000463962	5.36986	Native_ACL	124485	203534	50574.4	17124.8	105920	16612	11065.1	31912.9	15957.2	22524.8	2.35474
ENSCAFP00000034211	RAB7A	RAB7A, member RAS oncogene family	5	5	322.69	0.000109908	8.66439e-06	5.29435	3D_ACL	25495.2	19359.8	35462.1	15691.6	10097.6	93303.6	155393	88290.9	133126	160650	-2.57159
ENSCAFP00000009963	RAN	RAN, member RAS oncogene family	2	2	104.91	1.07009e-05	1.48906e-06	5.27717	3D_ACL	3466.42	4446.47	6154.18	6680.6	3872.17	22235.9	30259.8	24892.9	29501.3	40780.5	-2.58449
ENSCAFP00000008784	ARHGDIA	Rho GDP dissociation inhibitor (GDI) alpha	4	4	212.14	0.0088581	0.000421519	5.23857	3D_ACL	36501.3	35809	55942	24300.7	30247.2	186025	192658	222905	35001.2	449952	-2.5714
ENSCAFP00000017397	TAGLN2	transgelin 2	9	9	613.52	1.28339e-05	1.64233e-06	5.09556	3D_ACL	264058	378502	273702	243618	204298	1.23757e+06	1.37676e+06	1.62576e+06	1.0438e+06	2.52107e+06	-2.51636
ENSCAFP00000036635	HIST1H2BC	histone cluster 1, H2bc	2	2	119.35	2.81905e-06	6.31115e-07	5.09003	3D_ACL	238783	331652	250166	180366	221252	991171	1.22251e+06	1.3076e+06	1.16165e+06	2.26398e+06	-2.50687
ENSCAFP00000034804	CLU	clusterin	7	7	493.02	0.00325321	0.000166112	5.07469	Native_ACL	2.43055e+06	2.12409e+06	4.17204e+06	3.03572e+06	2.39814e+06	95222	547477	1.22996e+06	542633	584276	2.23905
ENSCAFP00000021114	ATIC	5-aminoimidazole-4-carboxamide ribonucleotide formyltransferase/IMP cyclohydrolase	2	2	122.84	2.23273e-05	2.30821e-06	5.05398	3D_ACL	4764.13	6670.36	7425.73	5252.97	7275.93	22573.5	36384.5	35853.1	21564.4	60815.7	-2.49697
ENSCAFP00000029881	RPL5	ribosomal protein L5	6	6	207.27	0.000112258	8.81178e-06	5.01086	3D_ACL	15223	19062.2	22481.1	26191.7	12031.8	65732.3	84978.8	93584.8	110114	196802	-2.53676
ENSCAFP00000009894	TALDO1	transaldolase 1	2	2	87.49	0.000679386	3.98691e-05	5.00613	3D_ACL	16948.8	11846.6	21139.9	18543.9	14540.6	48948.5	105429	80317.6	41890.3	205261	-2.53705
ENSCAFP00000021488	PRDX6	peroxiredoxin 6	3	3	190.51	0.000278825	1.911e-05	4.9634	3D_ACL	54278.5	48691	46861.7	28728.3	24588.7	163453	216169	209719	112016	446501	-2.49834
ENSCAFP00000027996	RBMX	RNA binding motif protein, X-linked	2	2	139.03	2.19841e-05	2.30821e-06	4.9495	3D_ACL	22332.4	18086.6	19241.8	17840.5	16884.2	63442.3	77248.6	97194.8	91658.5	201564	-2.49237
ENSCAFP00000019025	S100A11	S100 calcium binding protein A11	6	6	377.2	3.68377e-05	3.43471e-06	4.93967	3D_ACL	217651	162189	207203	144771	185674	657109	1.04825e+06	907279	582007	1.92354e+06	-2.47987
ENSCAFP00000021382	SERPINC1	serpin peptidase inhibitor, clade C (antithrombin), member 1	2	2	131.5	0.0210407	0.000956626	4.92698	Native_ACL	100078	254498	161032	130095	174575	973.994	14716	82898.9	36066.8	41178.6	2.2219
ENSCAFP00000041014	PTBP1	polypyrimidine tract binding protein 1	4	4	229.34	0.0250396	0.00112728	4.92566	3D_ACL	30804.2	327.337	14849	8211.3	7719.06	37769.9	65576.5	41610.6	66078.4	138960	-2.49907
ENSCAFP00000029957	HSPA5	heat shock 70kDa protein 5 (glucose-regulated protein, 78kDa)	16	15	979.86	4.72795e-06	8.77206e-07	4.84022	3D_ACL	240402	255636	243395	197892	177222	875009	1.01101e+06	1.14286e+06	1.00876e+06	2.04495e+06	-2.44823
ENSCAFP00000024801	LMNA	lamin A/C	13	13	793.69	0.000319056	2.13107e-05	4.8161	3D_ACL	1.08437e+06	1.25663e+06	741148	860827	1.02743e+06	2.17372e+06	3.59963e+06	7.30031e+06	5.85022e+06	7.25358e+06	-2.39689
ENSCAFP00000029180	BSG	basigin	3	3	200.22	0.00157173	8.36803e-05	4.81252	3D_ACL	13483.8	8667.32	18830.5	17051.3	14185.9	34669.1	33440.8	79287.4	119553	125036	-2.44036
ENSCAFP00000030830	RPL11	ribosomal protein L11	6	6	299.84	7.30073e-06	1.12788e-06	4.78791	3D_ACL	74066.8	76117.9	60008.1	60743.3	51148.1	221413	294629	291274	390538	539260	-2.43118
ENSCAFP00000006766	VIM	vimentin	43	41	2946.25	0.000462375	2.87896e-05	4.71099	3D_ACL	1.01023e+07	8.68898e+06	1.39883e+07	1.61827e+07	8.72319e+06	2.73088e+07	4.28092e+07	7.25697e+07	6.93478e+07	9.67982e+07	-2.42055
ENSCAFP00000016804	PTGIS	prostaglandin I2 (prostacyclin) synthase	2	2	149.32	0.00884268	0.000421519	4.70847	3D_ACL	21507.8	3801.4	9190.91	22659.2	7417.34	23934.1	61126.8	31731	100217	146647	-2.49349
ENSCAFP00000000820	YWHAZ	tyrosine 3-monooxygenase/tryptophan 5-monooxygenase activation protein, zeta	14	13	770.61	4.66253e-05	4.15736e-06	4.68535	3D_ACL	288690	268937	391978	209521	238988	918924	1.28539e+06	1.68941e+06	985503	2.42482e+06	-2.38522
ENSCAFP00000003757	RPL28	ribosomal protein L28	8	8	385.2	9.50907e-06	1.36456e-06	4.678	3D_ACL	43611.9	32292.3	31465.9	38066.2	43554.2	133070	145852	167686	196301	355142	-2.4008
ENSCAFP00000007935	ARPC4	actin related protein 2/3 complex, subunit 4	4	4	238.49	0.000162071	1.20038e-05	4.66976	3D_ACL	38998	23775.8	77782.8	27561.3	45167.7	185175	190609	165466	160275	423326	-2.39888
ENSCAFP00000016204	SDHA	succinate dehydrogenase complex, subunit A, flavoprotein (Fp)	2	1	129.53	0.00176527	9.34429e-05	4.64812	3D_ACL	6105.87	9132.63	4954.29	5771.71	6699.75	17615.7	31554.7	11841.5	70248.2	37803.3	-2.37178
ENSCAFP00000020009	HRG	histidine-rich glycoprotein	3	3	160.87	0.0157199	0.000721859	4.62855	Native_ACL	11192.5	19519.8	61423.7	76285	21858.2	7270.28	6677.81	7263.56	11325.8	16055.3	1.96931
ENSCAFP00000037540	TXN	thioredoxin	3	3	200.76	0.00144081	7.69328e-05	4.60185	3D_ACL	38277.2	63633.3	120740	58407.5	53396.5	255926	257089	412047	140206	680416	-2.38391
ENSCAFP00000038529	EEF1A2	eukaryotic translation elongation factor 1 alpha 2	10	10	550.42	4.2414e-05	3.83776e-06	4.58058	3D_ACL	440941	458065	408598	357284	388253	1.04389e+06	1.64061e+06	2.13346e+06	2.221e+06	3.48917e+06	-2.35835
ENSCAFP00000039938	ARPC3	actin related protein 2/3 complex, subunit 3, 21kDa	2	2	139.66	0.000255071	1.76134e-05	4.57893	3D_ACL	22690.7	17474.2	26170.9	44347.6	24434.1	92288	106862	117738	116125	291943	-2.42368
ENSCAFP00000039480	SEC23A	Sec23 homolog A (S. cerevisiae)	2	2	92.04	9.26244e-05	7.49486e-06	4.56663	3D_ACL	18093.5	13399.4	10131.1	8183.76	8955.08	31277.3	65726.5	66824.5	50771.4	81245	-2.33186
ENSCAFP00000030328	RPL9	ribosomal protein L9	2	2	144.9	0.00043371	2.72822e-05	4.55756	3D_ACL	24762.2	11618.6	20244	41998.8	48296.9	133539	146494	87311.7	155454	233986	-2.36485
ENSCAFP00000017632	PIR	pirin (iron-binding nuclear protein)	6	6	336.11	0.000664046	3.91984e-05	4.53358	3D_ACL	80626.1	123838	86335	30858.9	51486.6	245168	322970	292407	255349	805962	-2.36469
ENSCAFP00000030326	VDAC2	voltage-dependent anion channel 2	3	3	183.03	0.000107484	8.5098e-06	4.44683	3D_ACL	56611.3	49225.7	61861	58446.2	46621.2	195751	228809	247646	156912	566013	-2.35467
ENSCAFP00000032278	PARK7	parkinson protein 7	2	2	80.9	0.0110477	0.000516348	4.44214	3D_ACL	2602.1	3924.81	6070.9	1706.64	2503.04	17684.1	14182.3	14337.7	3303.08	35434.9	-2.33737
ENSCAFP00000039720	Cyb5r3	cytochrome b5 reductase 3	3	3	165.46	0.000223883	1.5756e-05	4.41854	3D_ACL	25183.1	16635.3	24156	15650.4	20060.3	43272.9	95796.6	116872	78010.8	165405	-2.29596
ENSCAFP00000022029	FKBP10	peptidyl-prolyl cis-trans isomerase FKBP10	7	7	549.36	0.000313157	2.09931e-05	4.38933	3D_ACL	500285	503125	846576	358814	372805	1.73978e+06	2.3513e+06	2.28662e+06	1.41515e+06	5.11892e+06	-2.32235
ENSCAFP00000040965	ARF4	ADP-ribosylation factor 4	9	9	546.15	0.000168954	1.23416e-05	4.3605	3D_ACL	138511	62059	157617	53322.5	111732	325829	542468	533414	386232	707798	-2.25392
ENSCAFP00000005355	SFPQ	splicing factor proline/glutamine-rich	2	2	93.66	0.000480975	2.96463e-05	4.35991	3D_ACL	6500.27	11631.4	19654.1	4816.63	8764.13	35190.2	48407.5	52296.9	30459.4	82123.2	-2.27421
ENSCAFP00000019879	HNRNPA3	Heterogeneous nuclear ribonucleoprotein A3	6	5	341.51	7.74061e-05	6.46612e-06	4.33376	3D_ACL	72351.3	58711.4	66467.3	51402.3	52585.2	150095	220545	275693	307618	519827	-2.28921
ENSCAFP00000040304	RPS19	ribosomal protein S19	3	3	137.38	1.32532e-05	1.64233e-06	4.30233	3D_ACL	14463.9	15610.1	13097.1	8960.36	13014.9	47859.7	51506.9	50671.3	47201.1	118616	-2.27751
ENSCAFP00000005060	CAV1	caveolin 1, caveolae protein, 22kDa	3	3	148.56	7.52834e-06	1.15234e-06	4.29003	3D_ACL	20198.1	23361.3	19669.4	11800.5	15040.1	69748.6	115789	75028.8	73907.1	88138.5	-2.23023
ENSCAFP00000022077	UBA1	ubiquitin-like modifier activating enzyme 1	11	11	672.88	0.000333098	2.20085e-05	4.19873	3D_ACL	123539	110184	133478	48107	95232.1	241991	361924	395809	658593	708286	-2.21272
ENSCAFP00000013012	SOD1	superoxide dismutase 1, soluble	2	2	130	0.0224874	0.00101486	3.99744	3D_ACL	16603.6	32695.1	33391	13545.7	15869.5	92466.6	69247.2	93984.5	18838.2	240794	-2.20065
ENSCAFP00000024537	ANXA2	annexin A2	25	25	1675.74	0.000228729	1.60356e-05	3.98706	3D_ACL	2.62266e+06	1.78372e+06	2.06392e+06	1.545e+06	1.81897e+06	5.46785e+06	6.88844e+06	8.94349e+06	5.33536e+06	1.7749e+07	-2.17415
ENSCAFP00000025056	COL1A1	collagen, type I, alpha 1	26	25	1990.43	0.0418331	0.00182516	3.96314	Native_ACL	3.80221e+07	9.51273e+07	3.30631e+07	8.72899e+06	1.93888e+07	1.83311e+07	1.88377e+07	8.91867e+06	1.94789e+06	3.93333e+06	1.9028
ENSCAFP00000021714	UBA52	ubiquitin A-52 residue ribosomal protein fusion product 1	4	4	243.58	2.62255e-05	2.60385e-06	3.91088	3D_ACL	362787	247643	257832	171196	293579	964328	951237	1.03548e+06	806560	2.05457e+06	-2.12436
ENSCAFP00000020046	IDH1	isocitrate dehydrogenase 1 (NADP+), soluble	2	2	76.04	0.0106832	0.000500588	3.87352	3D_ACL	3697.52	12948.8	850.165	7342.99	4372.13	17613.6	29846.2	15270.8	18541.7	50115.5	-2.16922
ENSCAFP00000023136	ANXA11	annexin A11	5	5	329.83	0.000700959	4.08739e-05	3.86592	3D_ACL	46075.9	27860.7	47271.1	23737.4	22881.2	97394.4	134441	124005	82925.3	303623	-2.14521
ENSCAFP00000029400	COL1A2	collagen, type I, alpha 2	34	34	2468.63	0.0331996	0.00147298	3.79692	Native_ACL	3.68773e+07	7.5242e+07	3.28695e+07	7.54819e+06	2.20129e+07	1.80768e+07	1.68486e+07	7.40809e+06	2.34293e+06	4.07728e+06	1.84006
ENSCAFP00000000596	RAP1B	RAP1B, member of RAS oncogene family	6	6	337.46	2.04432e-05	2.21277e-06	3.79464	3D_ACL	52036.7	36833.1	56309.4	37115.8	37442.7	121875	158151	183372	189208	277783	-2.08205
ENSCAFP00000021683	CDC42	cell division cycle 42	4	4	228.64	0.000403113	2.58735e-05	3.79104	3D_ACL	32771.5	26039.9	57749.2	31640	28959.1	79462.6	151079	156448	112451	258400	-2.09684
ENSCAFP00000023240	TPM4	tropomyosin 4	10	9	473.2	2.8815e-05	2.78665e-06	3.74965	3D_ACL	130540	161702	97974.9	150306	144923	368899	565210	668573	483750	756447	-2.05224
ENSCAFP00000033127	ASPN	asporin	17	17	962.07	0.00356989	0.00017965	3.65707	Native_ACL	774647	1.38126e+06	641905	1.20674e+06	647710	450342	422399	244114	128440	153002	1.73426
ENSCAFP00000036674	PPL	periplakin	4	4	198.43	0.00340811	0.000172453	3.63192	3D_ACL	12749.9	7160.25	15780.6	7761.5	11158	26556.2	32015.5	24840.1	27778.9	120923	-2.08759
ENSCAFP00000006827	PRDX1	peroxiredoxin 1	10	10	552.97	0.000177223	1.28159e-05	3.59507	3D_ACL	315920	333630	429858	289823	298026	1.13183e+06	1.23194e+06	1.23567e+06	704604	2.4854e+06	-2.02582
ENSCAFP00000013230	THBS4	thrombospondin 4	21	21	1630.51	0.00292039	0.000151104	3.57518	Native_ACL	677197	742097	895478	770112	405995	86030.2	147567	434397	148456	246277	1.71582
ENSCAFP00000004514	SYNCRIP	synaptotagmin binding, cytoplasmic RNA interacting protein	5	5	303.5	0.000171181	1.2428e-05	3.53127	3D_ACL	69172.2	87219.9	60922.6	97000.1	79582.3	191990	229448	374059	272777	491781	-1.98571
ENSCAFP00000014590	PEBP1	phosphatidylethanolamine binding protein 1	5	5	386.23	0.0282064	0.00125752	3.51887	3D_ACL	213200	164363	187457	207816	191815	649770	612634	970063	139209	1.46163e+06	-1.99051
ENSCAFP00000002355	RPS6	ribosomal protein S6	4	4	204.55	0.00653289	0.000317451	3.50348	3D_ACL	66276.1	19661.1	31574.4	36688.1	191226	132416	189168	234387	277370	456556	-1.90081
ENSCAFP00000027140	MYO1D	myosin ID	3	3	188.66	0.000290732	1.97055e-05	3.49415	3D_ACL	27548.7	12453.8	16271.1	24204	27576.6	49884.5	81015.1	65468.7	93850.7	134086	-1.97335
ENSCAFP00000038283	RPL22	ribosomal protein L22	2	2	101.58	3.99829e-05	3.65378e-06	3.48793	3D_ACL	46775.9	75009.7	49189.5	49899.6	68503.1	154008	188357	199592	187670	402592	-1.96813
ENSCAFP00000008756	ACTN4	actinin, alpha 4	4	4	214.98	0.000183488	1.32169e-05	3.46943	3D_ACL	24106.5	17742	27764.1	12804.4	17431.4	44370	72794.6	78917.5	64552.2	124823	-1.94876
ENSCAFP00000007071	RPS8	ribosomal protein S8	6	6	523.66	0.000126783	9.70318e-06	3.4689	3D_ACL	207287	106126	105292	135333	140994	379078	429535	423740	518445	982321	-1.9754
ENSCAFP00000023831	ANXA8L1	Annexin A8-like protein 1	3	3	188.96	0.00402415	0.000200859	3.43889	3D_ACL	45239	33034.1	38416.4	26522.3	27942.3	56294.7	157479	134056	62537.9	256371	-1.96183
ENSCAFP00000001357	RPS18	ribosomal protein S18	6	6	337.05	0.000260013	1.78874e-05	3.36335	3D_ACL	123028	121157	107447	121434	93854.5	260186	321859	402172	355529	842471	-1.94457
ENSCAFP00000012705	TKT	transketolase	8	8	477.72	0.01494	0.000689495	3.3547	3D_ACL	57855	47296.5	295239	30922	28610.9	253341	296479	354612	127565	731299	-1.93881
ENSCAFP00000014914	CCT6A	chaperonin containing TCP1, subunit 6A (zeta 1)	3	3	122.66	0.00130153	7.07294e-05	3.28455	3D_ACL	11773.5	37683.6	15379.5	21475.8	18652.7	58997.4	54027.9	50488.6	86325.7	144624	-1.90998
ENSCAFP00000026650	HSP90AA1	heat shock protein 90kDa alpha (cytosolic), class A member 1	6	6	327.73	0.0004394	2.75459e-05	3.20902	3D_ACL	68893.5	48725.7	60122.7	46357.5	36218.3	111346	152175	160197	178831	349873	-1.87133
ENSCAFP00000024445	MSN	moesin	8	7	463.65	0.00871914	0.000417067	3.17654	3D_ACL	131947	96271.5	107181	48601.8	91400.2	203218	235844	312990	142124	829926	-1.85862
ENSCAFP00000009794	SLC25A3	solute carrier family 25 (mitochondrial carrier; phosphate carrier), member 3	5	5	285.8	0.000657354	3.89495e-05	3.14549	3D_ACL	45563.2	38885	46305.8	12976	30623.4	87226.3	119246	103784	118319	174376	-1.79003
ENSCAFP00000040150	LASP1	LIM and SH3 protein 1	2	2	85.15	0.00472697	0.000233402	3.12228	Native_ACL	40199.1	36174.1	113393	52431.9	41930.3	15719.4	24734.7	18161.7	10549.8	34195.6	1.45885
ENSCAFP00000021462	TPI1	triosephosphate isomerase 1	12	12	909.75	0.00585535	0.000287571	3.08194	3D_ACL	472090	598253	718867	411490	403431	1.16607e+06	1.44623e+06	2.16314e+06	728234	3.57002e+06	-1.80089
ENSCAFP00000017166	HSPA8	heat shock 70kDa protein 8	19	18	1139.76	0.000765506	4.37182e-05	3.04643	3D_ACL	571743	482233	679610	342626	527706	908969	1.31477e+06	1.6178e+06	1.77216e+06	3.28713e+06	-1.77326
ENSCAFP00000026508	ANXA6	annexin A6	7	7	412.64	5.26203e-05	4.60254e-06	3.04431	3D_ACL	78609.3	54172.4	110929	65612.6	73234.8	230393	268793	196074	211810	401250	-1.77396
ENSCAFP00000027203	SEPT6	septin 6	4	3	218.2	0.000416628	2.63885e-05	3.03737	3D_ACL	24772.2	13225	24724.3	15081.8	23202.6	43167.9	62672.6	64100.6	49884	123579	-1.76547
ENSCAFP00000042533	YWHAE	tyrosine 3-monooxygenase/tryptophan 5-monooxygenase activation protein, epsilon	5	5	192.5	0.000734356	4.25511e-05	3.0193	3D_ACL	55968.2	45033.9	60007.6	37193.9	36651.9	119341	141966	147801	90173.6	305785	-1.77734
ENSCAFP00000000143	PA2G4	proliferation-associated 2G4, 38kDa	2	2	79.36	0.00637669	0.00031151	3.01031	3D_ACL	2430.34	1381.64	5436.07	4217.48	9019.34	10539.2	14007.1	9669.48	14879.9	26078.8	-1.74129
ENSCAFP00000028268	EEF2	eukaryotic translation elongation factor 2	11	11	704.33	0.0106653	0.000500588	3.00991	3D_ACL	61323.4	229228	228670	85087.9	422262	325993	507542	622140	807603	1.05561e+06	-1.69287
ENSCAFP00000029341	GSTM4	glutathione S-transferase mu 4	5	4	221.65	0.00314566	0.000161396	3.00748	3D_ACL	38502.2	25929.6	72647.1	33238.3	20394.9	109578	113283	111571	78147.3	245744	-1.7874
ENSCAFP00000012911	DPYSL2	dihydropyrimidinase-like 2	5	5	271.42	0.00314525	0.000161396	2.98662	3D_ACL	58724.9	45185.6	64855.8	34615.4	39093.5	136957	141415	173852	66388.4	295058	-1.74661
ENSCAFP00000042302	AHNAK	AHNAK nucleoprotein	20	20	1147.63	0.00843628	0.000404591	2.93808	3D_ACL	411929	386716	422927	398901	301426	799850	903973	1.27484e+06	552717	3.01977e+06	-1.76921
ENSCAFP00000019958	YWHAG	tyrosine 3-monooxygenase/tryptophan 5-monooxygenase activation protein, gamma	2	2	94.29	0.0119875	0.00055885	2.87777	3D_ACL	2725.74	16307.8	3530	2067.27	2806.5	10888	13105.8	21108.6	11049.2	31557.3	-1.67658
ENSCAFP00000008083	PNP	purine nucleoside phosphorylase	5	5	322.72	0.00300901	0.000155252	2.83151	3D_ACL	93062.3	72823.9	122013	44753.5	51784.6	161814	202791	238944	154544	472456	-1.67848
ENSCAFP00000026742	RPS14	ribosomal protein S14	2	2	144.56	0.007731	0.000371737	2.79877	3D_ACL	67195.9	41133.5	14586.7	50101.7	55621.8	91165	124929	120467	109225	281258	-1.66896
ENSCAFP00000022228	ARPC1B	actin related protein 2/3 complex, subunit 1B, 41kDa	2	2	106.58	0.00527862	0.000259941	2.7569	3D_ACL	9698.54	9187.83	21375.3	18852.9	15154.3	24487.4	45071.3	40396.5	32916.4	93461	-1.66999
ENSCAFP00000041760	HIST1H3H	histone cluster 1, H3h	7	7	313.62	1.30393e-05	1.64233e-06	2.7118	3D_ACL	1.9216e+06	2.08795e+06	1.67797e+06	1.2985e+06	1.95561e+06	4.17015e+06	4.24699e+06	4.80844e+06	5.39066e+06	8.25216e+06	-1.5873
ENSCAFP00000025359	TUFM	Tu translation elongation factor, mitochondrial	3	3	157.13	0.0179733	0.000821233	2.67494	3D_ACL	4409.15	3156.94	8067.24	14875.7	4102.99	9842.95	18721.5	14672.7	28353.2	38923.9	-1.67489
ENSCAFP00000026035	PKM	pyruvate kinase, muscle	30	29	1950.8	0.00141137	7.55809e-05	2.66975	3D_ACL	1.75227e+06	1.653e+06	2.07378e+06	1.87361e+06	1.41326e+06	2.58953e+06	4.54435e+06	5.09035e+06	5.53023e+06	8.75861e+06	-1.59673
ENSCAFP00000013328	PGAM1	phosphoglycerate mutase 1 (brain)	7	6	392.72	0.000991758	5.45242e-05	2.58027	3D_ACL	283495	191289	317803	213409	200178	402074	610477	740936	604769	1.13223e+06	-1.53299
ENSCAFP00000039642	CAD	carbamoyl-phosphate synthetase 2, aspartate transcarbamylase, and dihydroorotase	2	2	114.18	0.0038754	0.000193961	2.56215	3D_ACL	7439.28	4849.57	5297.76	1975.65	5582.3	7836.29	12716.6	11356.2	17847.6	20850.3	-1.48956
ENSCAFP00000016007	HSPD1	heat shock 60kDa protein 1 (chaperonin)	12	11	666.22	0.0138723	0.000641831	2.47535	3D_ACL	209831	268068	180163	59115.2	223722	257689	375545	445109	759217	685030	-1.42279
ENSCAFP00000004671	MDH1	malate dehydrogenase 1, NAD (soluble)	2	2	114.81	0.0106244	0.000500386	2.41501	3D_ACL	36592.4	23847.3	49136.1	33934.7	15184.6	63854.5	68760.5	68943.4	65607.1	178823	-1.49075
ENSCAFP00000017833	PRDX3	peroxiredoxin 3	2	2	108.9	0.0105629	0.000498767	2.3989	3D_ACL	6112.88	10235.7	28720	16306.3	13194.5	40429.7	38127.9	38723.2	23488	61178.1	-1.43732
ENSCAFP00000041761	THY1	Thy-1 cell surface antigen	4	4	283.21	0.025262	0.00113451	2.35799	3D_ACL	107439	214056	733278	126399	167762	450486	405183	762133	628617	1.33579e+06	-1.40903
ENSCAFP00000005265	PSMB2	proteasome subunit beta type	321	269	16697.8	0.00366174	0.000183768	2.33768	3D_ACL	2.23337e+07	2.24715e+07	1.96794e+07	1.87585e+07	2.09968e+07	2.72056e+07	3.73402e+07	6.69738e+07	5.62959e+07	8.16709e+07	-1.3703
ENSCAFP00000029838	FAM129B	family with sequence similarity 129, member B	2	2	116.68	0.0277078	0.00123829	2.328	3D_ACL	20844.9	5250.64	17539.1	11899.1	21170.4	19683.7	31538.1	27467.7	41124.7	82292.3	-1.39774
ENSCAFP00000041276	HNRNPU	heterogeneous nuclear ribonucleoprotein U (scaffold attachment factor A)	5	5	290.57	0.00290313	0.000150636	2.31611	3D_ACL	79629.8	73470.7	92568.2	72536.1	62488.5	114899	174364	139970	191570	392173	-1.4119
ENSCAFP00000013575	LDHA	lactate dehydrogenase A	13	12	674.15	0.000904229	5.04831e-05	2.31215	3D_ACL	905788	580156	1.14594e+06	549949	676518	1.2852e+06	2.15843e+06	1.97445e+06	1.89699e+06	2.5187e+06	-1.34976
ENSCAFP00000043112	RPL10L	ribosomal protein L10-like	4	4	190.38	0.0386605	0.00169885	2.27958	3D_ACL	9361.67	27059	8132.59	81790.8	5954.83	41533.3	57238.8	53004.8	77800.2	145192	-1.5022
ENSCAFP00000010874	GPI	glucose-6-phosphate isomerase	4	4	269.99	0.0214166	0.000971313	2.27806	3D_ACL	91309.8	40029.5	188913	70710.9	59417.4	150703	240268	217974	132377	426690	-1.37484
ENSCAFP00000025867	S100A6	S100 calcium binding protein A6	5	3	178.48	0.0345262	0.00152814	2.15817	3D_ACL	132002	119456	209830	162502	159920	298445	314824	416973	143598	747151	-1.29346
ENSCAFP00000041084	Hist1h2bh	histone cluster 1, H2bh	12	12	743.69	8.70469e-05	7.10615e-06	2.11957	3D_ACL	6.86342e+06	5.53316e+06	5.67572e+06	5.48463e+06	6.71556e+06	1.08584e+07	1.16554e+07	1.37388e+07	1.30061e+07	2.21793e+07	-1.23868
ENSCAFP00000033929	GNB2	guanine nucleotide binding protein (G protein), beta polypeptide 2	7	6	359.9	0.0182349	0.000831117	2.06461	3D_ACL	121203	103028	144614	69808.7	94814.7	108874	201575	243814	236237	444418	-1.21094
ENSCAFP00000010055	OLFML1	olfactomedin-like 1	3	3	155.61	0.0346818	0.00153134	2.00807	Native_ACL	14917.2	14237.7	5114.79	14664.7	19890.7	10057.4	7686.28	5884.08	7139.61	6417.02	0.888237
